# Supplementary material for: Functional instability allows access to DNA in longer transcription Activator-Like effector (TALE) arrays
Source: eLife. 2019 Feb 27;8:e38298. doi: 10.7554/eLife.38298 (PMC6461438; doi:10.7554/eLife.38298)
Supplement: Figure 3—source data 1. — Long time trajectories showing transitions between low- and high-FRET states (efficiencies of 0 and 0.45) for 1 nM dsDNA depicted in Figure 3A. [file elife-38298-fig3-data1.csv]

Frame	time (s)	Cy3_Emission	Cy5_Emission	Calc_FRET	HaMMy_FRET
0	0	489.311	74.3112	0.131846	0.11003
1	0.05175	432.311	56.3112	0.115245	0.11003
2	0.1035	376.311	-0.688846	-0.00183388	0.11003
3	0.15525	292.311	73.3112	0.200511	0.11003
4	0.207	374.311	46.3112	0.110101	0.11003
5	0.25875	294.311	53.3112	0.153359	0.11003
6	0.3105	313.311	43.3112	0.121448	0.11003
7	0.36225	418.311	77.3112	0.155988	0.11003
8	0.414	480.311	44.3112	0.0844629	0.11003
9	0.46575	437.311	67.3112	0.133389	0.11003
10	0.5175	383.311	53.3112	0.122099	0.11003
11	0.56925	337.311	62.3112	0.155925	0.11003
12	0.621	507.311	41.3112	0.0752998	0.11003
13	0.67275	379.311	47.3112	0.110897	0.11003
14	0.7245	459.311	49.3112	0.0969504	0.11003
15	0.77625	421.311	72.3112	0.146491	0.11003
16	0.828	356.311	18.3112	0.0488789	0.11003
17	0.87975	342.311	58.3112	0.145551	0.11003
18	0.9315	408.311	56.3112	0.121198	0.11003
19	0.98325	406.311	48.3112	0.106267	0.11003
20	1.035	455.311	37.3112	0.0757398	0.11003
21	1.08675	365.311	49.3112	0.11893	0.11003
22	1.1385	454.311	71.3112	0.13567	0.11003
23	1.19025	432.311	53.3112	0.109779	0.11003
24	1.242	408.311	54.3112	0.117398	0.11003
25	1.29375	358.311	25.3112	0.0659793	0.11003
26	1.3455	379.311	38.3112	0.0917363	0.11003
27	1.39725	349.311	59.3112	0.145149	0.11003
28	1.449	382.311	64.3112	0.143994	0.11003
29	1.50075	378.311	57.3112	0.131562	0.11003
30	1.5525	393.311	74.3112	0.158913	0.11003
31	1.60425	329.311	62.3112	0.15911	0.11003
32	1.656	364.311	46.3112	0.112783	0.11003
33	1.70775	410.311	44.3112	0.097468	0.11003
34	1.7595	350.311	72.3112	0.171101	0.11003
35	1.81125	414.311	39.3112	0.0866605	0.11003
36	1.863	392.311	48.3112	0.109643	0.11003
37	1.91475	362.311	29.3112	0.0748454	0.11003
38	1.9665	345.311	39.3112	0.102207	0.11003
39	2.01825	422.311	40.3112	0.0871362	0.11003
40	2.07	385.311	39.3112	0.0925791	0.11003
41	2.12175	439.311	42.3112	0.0878513	0.11003
42	2.1735	463.311	54.3112	0.104924	0.11003
43	2.22525	373.311	39.3112	0.0952715	0.11003
44	2.277	376.311	47.3112	0.111682	0.11003
45	2.32875	487.311	92.3112	0.159261	0.11003
46	2.3805	432.311	70.3112	0.139889	0.11003
47	2.43225	457.311	46.3112	0.0919561	0.11003
48	2.484	445.311	53.3112	0.106917	0.11003
49	2.53575	377.311	40.3112	0.0965253	0.11003
50	2.5875	383.311	49.3112	0.113982	0.11003
51	2.63925	305.311	34.3112	0.101027	0.11003
52	2.691	391.311	48.3112	0.109892	0.11003
53	2.74275	371.311	21.3112	0.054279	0.11003
54	2.7945	482.311	65.3112	0.119263	0.11003
55	2.84625	415.311	41.3112	0.0904711	0.11003
56	2.898	415.311	98.3112	0.191407	0.11003
57	2.94975	349.311	35.3112	0.0918073	0.11003
58	3.0015	415.311	67.3112	0.13947	0.11003
59	3.05325	357.311	54.3112	0.131944	0.11003
60	3.105	316.311	24.3112	0.0713727	0.11003
61	3.15675	363.311	34.3112	0.0862908	0.11003
62	3.2085	370.311	30.3112	0.0756601	0.11003
63	3.26025	365.311	34.3112	0.0858589	0.11003
64	3.312	314.311	40.3112	0.113673	0.11003
65	3.36375	535.311	31.3112	0.0552593	0.11003
66	3.4155	364.311	53.3112	0.127654	0.11003
67	3.46725	303.311	32.3112	0.0962723	0.11003
68	3.519	355.311	48.3112	0.119694	0.11003
69	3.57075	284.311	44.3112	0.134839	0.11003
70	3.6225	384.311	52.3112	0.119809	0.11003
71	3.67425	448.311	40.3112	0.0824996	0.11003
72	3.726	410.311	53.3112	0.114988	0.11003
73	3.77775	380.311	73.3112	0.161613	0.11003
74	3.8295	423.311	12.3112	0.0282611	0.11003
75	3.88125	392.311	60.3112	0.133248	0.11003
76	3.933	427.311	66.3112	0.134336	0.11003
77	3.98475	392.311	56.3112	0.12552	0.11003
78	4.0365	402.311	91.3112	0.184982	0.11003
79	4.08825	449.311	37.3112	0.0766737	0.11003
80	4.14	375.311	28.3112	0.0701427	0.11003
81	4.19175	407.311	12.3112	0.0293386	0.11003
82	4.2435	425.311	49.3112	0.103896	0.11003
83	4.29525	447.311	30.3112	0.0634626	0.11003
84	4.347	436.311	76.3112	0.148864	0.11003
85	4.39875	437.311	85.3112	0.163237	0.11003
86	4.4505	363.311	50.3112	0.121635	0.11003
87	4.50225	431.311	39.3112	0.0835301	0.11003
88	4.554	357.311	81.3112	0.185378	0.11003
89	4.60575	420.311	12.3112	0.028457	0.11003
90	4.6575	466.311	54.3112	0.10432	0.11003
91	4.70925	388.311	56.3112	0.126649	0.11003
92	4.761	392.311	42.3112	0.0973515	0.11003
93	4.81275	382.311	51.3112	0.118331	0.11003
94	4.8645	464.311	43.3112	0.0853216	0.11003
95	4.91625	387.311	55.3112	0.124962	0.11003
96	4.968	340.311	39.3112	0.103553	0.11003
97	5.01975	324.311	44.3112	0.120207	0.11003
98	5.0715	378.311	35.3112	0.0853705	0.11003
99	5.12325	352.311	53.3112	0.13143	0.11003
100	5.175	485.311	78.3112	0.138943	0.11003
101	5.22675	434.311	10.3112	0.0231908	0.11003
102	5.2785	404.311	48.3112	0.106736	0.11003
103	5.33025	362.311	41.3112	0.102351	0.11003
104	5.382	413.311	25.3112	0.057706	0.11003
105	5.43375	395.311	16.3112	0.0396265	0.11003
106	5.4855	353.311	60.3112	0.145812	0.11003
107	5.53725	460.311	59.3112	0.114143	0.11003
108	5.589	359.311	27.3112	0.0706404	0.11003
109	5.64075	321.311	84.3112	0.207856	0.11003
110	5.6925	434.311	36.3112	0.0771556	0.11003
111	5.74425	407.311	99.3112	0.196026	0.11003
112	5.796	378.311	46.3112	0.109064	0.11003
113	5.84775	411.311	20.3112	0.0470577	0.11003
114	5.8995	455.311	38.3112	0.0776123	0.11003
115	5.95125	410.311	24.3112	0.0559363	0.11003
116	6.003	355.311	56.3112	0.136803	0.11003
117	6.05475	370.311	44.3112	0.106871	0.11003
118	6.1065	380.311	50.3112	0.116834	0.11003
119	6.15825	427.311	25.3112	0.0559211	0.11003
120	6.21	353.311	91.3112	0.205368	0.11003
121	6.26175	383.311	65.3112	0.145582	0.11003
122	6.3135	373.311	53.3112	0.124961	0.11003
123	6.36525	450.311	25.3112	0.0532169	0.11003
124	6.417	444.311	50.3112	0.101716	0.11003
125	6.46875	433.311	55.3112	0.113198	0.11003
126	6.5205	400.311	23.3112	0.0550281	0.11003
127	6.57225	438.311	38.3112	0.0803805	0.11003
128	6.624	409.311	32.3112	0.0731646	0.11003
129	6.67575	422.311	79.3112	0.158109	0.11003
130	6.7275	339.311	28.3112	0.0770115	0.11003
131	6.77925	365.311	47.3112	0.11466	0.11003
132	6.831	351.311	57.3112	0.140255	0.11003
133	6.88275	377.311	49.3112	0.115585	0.11003
134	6.9345	446.311	20.3112	0.043528	0.11003
135	6.98625	269.311	54.3112	0.167823	0.11003
136	7.038	399.311	55.3112	0.121664	0.11003
137	7.08975	436.311	26.3112	0.0568739	0.11003
138	7.1415	412.311	28.3112	0.0642526	0.11003
139	7.19325	391.311	55.3112	0.123843	0.11003
140	7.245	399.311	71.3112	0.151525	0.11003
141	7.29675	460.311	39.3112	0.0786817	0.11003
142	7.3485	403.311	31.3112	0.0720422	0.11003
143	7.40025	269.311	58.3112	0.177983	0.11003
144	7.452	407.311	32.3112	0.0734975	0.11003
145	7.50375	373.311	36.3112	0.0886454	0.11003
146	7.5555	345.311	106.311	0.235398	0.11003
147	7.60725	408.311	50.3112	0.109701	0.11003
148	7.659	414.311	57.3112	0.121519	0.11003
149	7.71075	353.311	52.3112	0.128965	0.11003
150	7.7625	404.311	48.3112	0.106736	0.11003
151	7.81425	433.311	75.3112	0.148069	0.11003
152	7.866	412.311	70.3112	0.145686	0.11003
153	7.91775	395.311	33.3112	0.0777168	0.11003
154	7.9695	399.311	49.3112	0.109917	0.11003
155	8.02125	395.311	43.3112	0.0987436	0.11003
156	8.073	450.311	24.3112	0.0512221	0.11003
157	8.12475	396.311	17.3112	0.0418525	0.11003
158	8.1765	328.311	48.3112	0.128275	0.11003
159	8.22825	400.311	49.3112	0.109672	0.11003
160	8.28	293.311	63.3112	0.17753	0.11003
161	8.33175	426.311	64.3112	0.131081	0.11003
162	8.3835	433.311	26.3112	0.0572451	0.11003
163	8.43525	463.311	43.3112	0.08549	0.11003
164	8.487	344.311	32.3112	0.0857919	0.11003
165	8.53875	437.311	56.3112	0.114077	0.11003
166	8.5905	467.311	17.3112	0.0357209	0.11003
167	8.64225	340.311	52.3112	0.133235	0.11003
168	8.694	430.311	51.3112	0.106538	0.11003
169	8.74575	409.311	57.3112	0.122821	0.11003
170	8.7975	412.311	33.3112	0.074752	0.11003
171	8.84925	392.311	82.3112	0.173424	0.11003
172	8.901	327.311	30.3112	0.0847574	0.11003
173	8.95275	452.311	87.3112	0.1618	0.11003
174	9.0045	332.311	82.3112	0.198521	0.11003
175	9.05625	292.311	49.3112	0.144344	0.11003
176	9.108	336.311	31.3112	0.085172	0.11003
177	9.15975	398.311	64.3112	0.139014	0.11003
178	9.2115	438.311	40.3112	0.0842233	0.11003
179	9.26325	334.311	40.3112	0.107605	0.11003
180	9.315	413.311	71.3112	0.147148	0.11003
181	9.36675	361.311	26.3112	0.0678783	0.11003
182	9.4185	479.311	31.3112	0.0613196	0.11003
183	9.47025	377.311	27.3112	0.0674979	0.11003
184	9.522	432.311	45.3112	0.0948681	0.11003
185	9.57375	362.311	77.3112	0.175858	0.11003
186	9.6255	367.311	74.3112	0.168268	0.11003
187	9.67725	376.311	93.3112	0.198694	0.11003
188	9.729	357.311	25.3112	0.0661518	0.11003
189	9.78075	384.311	41.3112	0.0970605	0.11003
190	9.8325	316.311	25.3112	0.074091	0.11003
191	9.88425	401.311	38.3112	0.0871456	0.11003
192	9.936	390.311	43.3112	0.0998822	0.11003
193	9.98775	360.311	48.3112	0.118229	0.11003
194	10.0395	366.311	66.3112	0.153277	0.11003
195	10.09125	371.311	93.3112	0.200832	0.11003
196	10.143	388.311	25.3112	0.0611938	0.11003
197	10.19475	369.311	39.3112	0.0962041	0.11003
198	10.2465	389.311	28.3112	0.0677913	0.11003
199	10.29825	446.311	45.3112	0.0921666	0.11003
200	10.35	417.311	66.3112	0.137113	0.11003
201	10.40175	479.311	62.3112	0.115045	0.11003
202	10.4535	392.311	46.3112	0.105583	0.11003
203	10.50525	378.311	68.3112	0.152951	0.11003
204	10.557	296.311	28.3112	0.0872125	0.11003
205	10.60875	438.311	47.3112	0.0974237	0.11003
206	10.6605	327.311	63.3112	0.162078	0.11003
207	10.71225	366.311	59.3112	0.139352	0.11003
208	10.764	437.311	28.3112	0.0608028	0.11003
209	10.81575	426.311	37.3112	0.0804774	0.11003
210	10.8675	353.311	59.3112	0.143742	0.11003
211	10.91925	403.311	70.3112	0.148454	0.11003
212	10.971	439.311	48.3112	0.0990749	0.11003
213	11.02275	396.311	66.3112	0.143337	0.11003
214	11.0745	364.311	37.3112	0.0929011	0.11003
215	11.12625	344.311	68.3112	0.165554	0.11003
216	11.178	445.311	45.3112	0.0923544	0.11003
217	11.22975	378.311	24.3112	0.060382	0.11003
218	11.2815	351.311	44.3112	0.112004	0.11003
219	11.33325	420.311	76.3112	0.15366	0.11003
220	11.385	376.311	52.3112	0.122045	0.11003
221	11.43675	368.311	43.3112	0.105221	0.11003
222	11.4885	317.311	56.3112	0.150717	0.11003
223	11.54025	416.311	53.3112	0.113519	0.11003
224	11.592	392.311	73.3112	0.157448	0.11003
225	11.64375	418.311	36.3112	0.079871	0.11003
226	11.6955	381.311	61.3112	0.138518	0.11003
227	11.74725	381.311	59.3112	0.134608	0.11003
228	11.799	337.311	58.3112	0.147391	0.11003
229	11.85075	338.311	46.3112	0.120407	0.11003
230	11.9025	422.311	52.3112	0.110216	0.11003
231	11.95425	360.311	40.3112	0.100621	0.11003
232	12.006	453.311	55.3112	0.108747	0.11003
233	12.05775	419.311	64.3112	0.132978	0.11003
234	12.1095	364.311	51.3112	0.123456	0.11003
235	12.16125	365.311	46.3112	0.112509	0.11003
236	12.213	296.311	73.3112	0.198341	0.11003
237	12.26475	350.311	63.3112	0.153065	0.11003
238	12.3165	300.311	61.3112	0.169545	0.11003
239	12.36825	311.311	47.3112	0.131925	0.11003
240	12.42	372.311	36.3112	0.0888623	0.11003
241	12.47175	348.311	19.3112	0.0525298	0.11003
242	12.5235	369.311	50.3112	0.119896	0.11003
243	12.57525	407.311	24.3112	0.056325	0.11003
244	12.627	327.311	36.3112	0.0998595	0.11003
245	12.67875	495.311	58.3112	0.105327	0.11003
246	12.7305	352.311	43.3112	0.109476	0.11003
247	12.78225	481.311	30.3112	0.0592452	0.11003
248	12.834	485.311	81.3112	0.143501	0.11003
249	12.88575	274.311	34.3112	0.111175	0.11003
250	12.9375	374.311	52.3112	0.122617	0.11003
251	12.98925	332.311	52.3112	0.136006	0.11003
252	13.041	342.311	58.3112	0.145551	0.11003
253	13.09275	424.311	58.3112	0.120821	0.11003
254	13.1445	402.311	36.3112	0.0827845	0.11003
255	13.19625	420.311	64.3112	0.132704	0.11003
256	13.248	376.311	35.3112	0.0857853	0.11003
257	13.29975	383.311	35.3112	0.0843508	0.11003
258	13.3515	331.311	51.3112	0.134104	0.11003
259	13.40325	320.311	55.3112	0.147252	0.11003
260	13.455	378.311	85.3112	0.18401	0.11003
261	13.50675	502.311	28.3112	0.0533546	0.11003
262	13.5585	398.311	42.3112	0.0960259	0.11003
263	13.61025	385.311	59.3112	0.133397	0.11003
264	13.662	420.311	24.3112	0.0546782	0.11003
265	13.71375	349.311	42.3112	0.108041	0.11003
266	13.7655	353.311	23.3112	0.0618953	0.11003
267	13.81725	345.311	31.3112	0.0831367	0.11003
268	13.869	481.311	38.3112	0.0737288	0.11003
269	13.92075	441.311	20.3112	0.0439995	0.11003
270	13.9725	391.311	71.3112	0.154145	0.11003
271	14.02425	296.311	38.3112	0.114491	0.11003
272	14.076	323.311	33.3112	0.0934073	0.11003
273	14.12775	405.311	53.3112	0.116242	0.11003
274	14.1795	368.311	57.3112	0.134653	0.11003
275	14.23125	342.311	29.3112	0.0788735	0.11003
276	14.283	388.311	24.3112	0.0589186	0.11003
277	14.33475	389.311	62.3112	0.137972	0.11003
278	14.3865	425.311	31.3112	0.0685712	0.11003
279	14.43825	329.311	43.3112	0.116233	0.11003
280	14.49	371.311	58.3112	0.135726	0.11003
281	14.54175	511.311	112.311	0.180095	0.11003
282	14.5935	347.311	33.3112	0.0875176	0.11003
283	14.64525	384.311	113.311	0.227705	0.11003
284	14.697	380.311	52.3112	0.120916	0.11003
285	14.74875	338.311	47.3112	0.122688	0.11003
286	14.8005	464.311	57.3112	0.109871	0.11003
287	14.85225	417.311	70.3112	0.144192	0.11003
288	14.904	430.311	99.3112	0.187513	0.11003
289	14.95575	396.311	46.3112	0.104629	0.11003
290	15.0075	384.311	78.3112	0.169277	0.11003
291	15.05925	489.311	39.3112	0.0743653	0.11003
292	15.111	360.311	25.3112	0.0656371	0.11003
293	15.16275	407.311	14.3112	0.033943	0.11003
294	15.2145	353.311	44.3112	0.11144	0.11003
295	15.26625	351.311	20.3112	0.0546553	0.11003
296	15.318	369.311	52.3112	0.124071	0.11003
297	15.36975	388.311	24.3112	0.0589186	0.11003
298	15.4215	431.311	49.3112	0.102599	0.11003
299	15.47325	305.311	42.3112	0.121716	0.11003
300	15.525	332.311	33.3112	0.091108	0.11003
301	15.57675	383.311	32.3112	0.0777416	0.11003
302	15.6285	457.311	41.3112	0.0828506	0.11003
303	15.68025	279.311	30.3112	0.0978971	0.11003
304	15.732	393.311	40.3112	0.0929637	0.11003
305	15.78375	286.311	82.3112	0.223294	0.11003
306	15.8355	346.311	12.3112	0.034329	0.11003
307	15.88725	390.311	22.3112	0.0540716	0.11003
308	15.939	314.311	36.3112	0.103562	0.11003
309	15.99075	404.311	56.3112	0.12225	0.11003
310	16.0425	269.311	33.3112	0.110075	0.11003
311	16.09425	359.311	11.3112	0.0305193	0.11003
312	16.146	339.311	31.3112	0.0844826	0.11003
313	16.19775	347.311	19.3112	0.0526731	0.11003
314	16.2495	384.311	55.3112	0.125815	0.11003
315	16.30125	380.311	54.3112	0.124962	0.11003
316	16.353	356.311	88.3112	0.198621	0.11003
317	16.40475	428.311	24.3112	0.0537118	0.11003
318	16.4565	380.311	57.3112	0.13096	0.11003
319	16.50825	426.311	17.3112	0.0390223	0.11003
320	16.56	309.311	56.3112	0.154014	0.11003
321	16.61175	411.311	37.3112	0.0831683	0.11003
322	16.6635	456.311	47.3112	0.0939417	0.11003
323	16.71525	386.311	27.3112	0.0660292	0.11003
324	16.767	308.311	19.3112	0.0589433	0.11003
325	16.81875	408.311	32.3112	0.0733307	0.11003
326	16.8705	397.311	40.3112	0.092114	0.11003
327	16.92225	351.311	67.3112	0.160792	0.11003
328	16.974	263.311	25.3112	0.0876964	0.11003
329	17.02575	368.311	37.3112	0.0919849	0.11003
330	17.0775	359.311	77.3112	0.177066	0.11003
331	17.12925	351.311	47.3112	0.118687	0.11003
332	17.181	347.311	31.3112	0.0826975	0.11003
333	17.23275	396.311	29.3112	0.0688665	0.11003
334	17.2845	359.311	42.3112	0.105351	0.11003
335	17.33625	328.311	33.3112	0.0921158	0.11003
336	17.388	384.311	32.3112	0.077555	0.11003
337	17.43975	315.311	33.3112	0.0955508	0.11003
338	17.4915	326.311	13.3112	0.039194	0.11003
339	17.54325	325.311	50.3112	0.133941	0.11003
340	17.595	433.311	47.3112	0.0984372	0.11003
341	17.64675	340.311	102.311	0.231148	0.11003
342	17.6985	276.311	16.3112	0.0557413	0.11003
343	17.75025	374.311	48.3112	0.114313	0.11003
344	17.802	346.311	22.3112	0.0605257	0.11003
345	17.85375	370.311	60.3112	0.140056	0.11003
346	17.9055	286.311	49.3112	0.146924	0.11003
347	17.95725	276.311	51.3112	0.156617	0.11003
348	18.009	379.311	35.3112	0.0851646	0.11003
349	18.06075	383.311	42.3112	0.09941	0.11003
350	18.1125	367.311	34.3112	0.0854314	0.11003
351	18.16425	354.311	67.3112	0.159648	0.11003
352	18.216	413.311	46.3112	0.100759	0.11003
353	18.26775	393.311	25.3112	0.060463	0.11003
354	18.3195	439.311	14.3112	0.0315486	0.11003
355	18.37125	255.311	37.3112	0.127506	0.11003
356	18.423	400.311	32.3112	0.0746867	0.11003
357	18.47475	361.311	44.3112	0.109242	0.11003
358	18.5265	419.311	39.3112	0.0857157	0.11003
359	18.57825	335.311	21.3112	0.0597583	0.11003
360	18.63	428.311	14.3112	0.0323326	0.11003
361	18.68175	369.311	26.3112	0.0665057	0.11003
362	18.7335	361.311	36.3112	0.0913207	0.11003
363	18.78525	371.311	59.3112	0.137734	0.11003
364	18.837	337.311	42.3112	0.111456	0.11003
365	18.88875	365.311	67.3112	0.155589	0.11003
366	18.9405	345.311	44.3112	0.113728	0.11003
367	18.99225	333.311	52.3112	0.135654	0.11003
368	19.044	437.311	10.3112	0.0230354	0.11003
369	19.09575	349.311	12.3112	0.0340442	0.11003
370	19.1475	445.311	40.3112	0.0830092	0.11003
371	19.19925	316.311	19.3112	0.0575383	0.11003
372	19.251	356.311	67.3112	0.158894	0.11003
373	19.30275	408.311	7.31115	0.0175909	0.11003
374	19.3545	319.311	23.3112	0.0680374	0.11003
375	19.40625	351.311	74.3112	0.174594	0.11003
376	19.458	380.311	47.3112	0.110638	0.11003
377	19.50975	410.311	20.3112	0.047167	0.11003
378	19.5615	322.311	16.3112	0.0481691	0.11003
379	19.61325	391.311	32.3112	0.0762735	0.11003
380	19.665	391.311	67.3112	0.146768	0.11003
381	19.71675	433.311	44.3112	0.0927744	0.11003
382	19.7685	359.311	24.3112	0.0633726	0.11003
383	19.82025	396.311	43.3112	0.098519	0.11003
384	19.872	379.311	14.3112	0.0363576	0.11003
385	19.92375	407.311	50.3112	0.10994	0.11003
386	19.9755	356.311	6.31115	0.0174042	0.11003
387	20.02725	333.311	67.3112	0.168016	0.11003
388	20.079	441.311	28.3112	0.0602849	0.11003
389	20.13075	329.311	40.3112	0.10906	0.11003
390	20.1825	349.311	27.3112	0.072516	0.11003
391	20.23425	309.311	63.3112	0.169907	0.11003
392	20.286	368.311	50.3112	0.120183	0.11003
393	20.33775	403.311	30.3112	0.0699022	0.11003
394	20.3895	342.311	39.3112	0.103011	0.11003
395	20.44125	291.311	49.3112	0.144768	0.11003
396	20.493	352.311	54.3112	0.133567	0.11003
397	20.54475	343.311	47.3112	0.121117	0.11003
398	20.5965	352.311	16.3112	0.0442489	0.11003
399	20.64825	336.311	38.3112	0.102266	0.11003
400	20.7	311.311	61.3112	0.16454	0.11003
401	20.75175	349.311	38.3112	0.0988362	0.11003
402	20.8035	361.311	70.3112	0.1629	0.11003
403	20.85525	458.311	79.3112	0.147522	0.11003
404	20.907	312.311	46.3112	0.129136	0.11003
405	20.95875	361.311	30.3112	0.0773989	0.11003
406	21.0105	381.311	58.3112	0.132639	0.11003
407	21.06225	364.311	29.3112	0.0744651	0.11003
408	21.114	378.311	35.3112	0.0853705	0.11003
409	21.16575	266.311	29.3112	0.0991506	0.11003
410	21.2175	416.311	79.3112	0.160023	0.11003
411	21.26925	373.311	56.3112	0.131071	0.11003
412	21.321	373.311	24.3112	0.0611413	0.11003
413	21.37275	316.311	39.3112	0.110542	0.11003
414	21.4245	366.311	34.3112	0.0856446	0.11003
415	21.47625	327.311	38.3112	0.104783	0.11003
416	21.528	389.311	47.3112	0.108357	0.11003
417	21.57975	403.311	11.3112	0.0272806	0.11003
418	21.6315	376.311	29.3112	0.0722621	0.11003
419	21.68325	334.311	37.3112	0.100401	0.11003
420	21.735	351.311	32.3112	0.0842264	0.11003
421	21.78675	383.311	22.3112	0.0550047	0.11003
422	21.8385	392.311	38.3112	0.0889669	0.11003
423	21.89025	385.311	27.3112	0.0661892	0.11003
424	21.942	398.311	42.3112	0.0960259	0.11003
425	21.99375	380.311	29.3112	0.0715565	0.11003
426	22.0455	323.311	37.3112	0.103463	0.11003
427	22.09725	345.311	58.3112	0.14447	0.11003
428	22.149	267.311	77.3112	0.224336	0.11003
429	22.20075	369.311	92.3112	0.199971	0.11003
430	22.2525	410.311	57.3112	0.122559	0.11003
431	22.30425	308.311	35.3112	0.102761	0.11003
432	22.356	386.311	38.3112	0.090224	0.11003
433	22.40775	346.311	30.3112	0.0804815	0.11003
434	22.4595	336.311	57.3112	0.145599	0.11003
435	22.51125	392.311	23.3112	0.0560873	0.11003
436	22.563	380.311	57.3112	0.13096	0.11003
437	22.61475	302.311	23.3112	0.0715895	0.11003
438	22.6665	363.311	8.31115	0.0223645	0.11003
439	22.71825	311.311	35.3112	0.101872	0.11003
440	22.77	286.311	52.3112	0.154482	0.11003
441	22.82175	414.311	47.3112	0.102489	0.11003
442	22.8735	394.311	9.31115	0.023069	0.11003
443	22.92525	367.311	54.3112	0.128815	0.11003
444	22.977	304.311	64.3112	0.174463	0.11003
445	23.02875	436.311	51.3112	0.105227	0.11003
446	23.0805	393.311	73.3112	0.15711	0.11003
447	23.13225	412.311	67.3112	0.140342	0.11003
448	23.184	345.311	43.3112	0.111448	0.11003
449	23.23575	375.311	13.3112	0.0342521	0.11003
450	23.2875	337.311	40.3112	0.10675	0.11003
451	23.33925	335.311	48.3112	0.125934	0.11003
452	23.391	380.311	73.3112	0.161613	0.11003
453	23.44275	325.311	66.3112	0.169324	0.11003
454	23.4945	275.311	54.3112	0.164768	0.11003
455	23.54625	412.311	32.3112	0.072671	0.11003
456	23.598	331.311	45.3112	0.120309	0.11003
457	23.64975	398.311	53.3112	0.118044	0.11003
458	23.7015	360.311	26.3112	0.0680539	0.11003
459	23.75325	367.311	44.3112	0.10765	0.11003
460	23.805	366.311	42.3112	0.103546	0.11003
461	23.85675	326.311	36.3112	0.100135	0.11003
462	23.9085	356.311	54.3112	0.132265	0.11003
463	23.96025	331.311	21.3112	0.0604362	0.11003
464	24.012	350.311	38.3112	0.0985819	0.11003
465	24.06375	356.311	44.3112	0.110606	0.11003
466	24.1155	319.311	48.3112	0.131415	0.11003
467	24.16725	409.311	52.3112	0.11332	0.11003
468	24.219	281.311	29.3112	0.0943626	0.11003
469	24.27075	315.311	49.3112	0.135239	0.11003
470	24.3225	351.311	44.3112	0.112004	0.11003
471	24.37425	333.311	85.3112	0.20379	0.11003
472	24.426	373.311	34.3112	0.0841738	0.11003
473	24.47775	334.311	42.3112	0.112344	0.11003
474	24.5295	331.311	26.3112	0.0735724	0.11003
475	24.58125	321.311	40.3112	0.111473	0.11003
476	24.633	286.311	31.3112	0.0985798	0.11003
477	24.68475	334.311	50.3112	0.130807	0.11003
478	24.7365	356.311	41.3112	0.103895	0.11003
479	24.78825	298.311	84.3112	0.220351	0.11003
480	24.84	325.311	42.3112	0.115094	0.11003
481	24.89175	357.311	54.3112	0.131944	0.11003
482	24.9435	420.311	47.3112	0.101174	0.11003
483	24.99525	325.311	36.3112	0.100412	0.11003
484	25.047	305.311	46.3112	0.131707	0.11003
485	25.09875	348.311	43.3112	0.110594	0.11003
486	25.1505	314.311	87.3112	0.217396	0.11003
487	25.20225	351.311	39.3112	0.100637	0.11003
488	25.254	325.311	45.3112	0.122257	0.11003
489	25.30575	383.311	78.3112	0.169643	0.11003
490	25.3575	359.311	17.3112	0.0459642	0.11003
491	25.40925	323.311	23.3112	0.0672523	0.11003
492	25.461	316.311	54.3112	0.14654	0.11003
493	25.51275	259.311	65.3112	0.201191	0.11003
494	25.5645	353.311	36.3112	0.0931957	0.11003
495	25.61625	302.311	35.3112	0.104588	0.11003
496	25.668	270.311	106.311	0.282275	0.11003
497	25.71975	296.311	45.3112	0.132635	0.11003
498	25.7715	389.311	44.3112	0.102188	0.11003
499	25.82325	314.311	55.3112	0.149642	0.11003
500	25.875	396.311	81.3112	0.170241	0.11003
501	25.92675	406.311	82.3112	0.168456	0.11003
502	25.9785	348.311	52.3112	0.130575	0.11003
503	26.03025	406.311	60.3112	0.12925	0.11003
504	26.082	426.311	57.3112	0.118504	0.11003
505	26.13375	318.311	34.3112	0.0973028	0.11003
506	26.1855	311.311	46.3112	0.129497	0.11003
507	26.23725	385.311	22.3112	0.0547348	0.11003
508	26.289	297.311	75.3112	0.202111	0.11003
509	26.34075	340.311	43.3112	0.1129	0.11003
510	26.3925	340.311	41.3112	0.108251	0.11003
511	26.44425	283.311	42.3112	0.129939	0.11003
512	26.496	349.311	21.3112	0.057501	0.11003
513	26.54775	383.311	43.3112	0.101521	0.11003
514	26.5995	280.311	46.3112	0.141788	0.11003
515	26.65125	300.311	35.3112	0.105211	0.11003
516	26.703	353.311	67.3112	0.160027	0.11003
517	26.75475	286.311	62.3112	0.178735	0.11003
518	26.8065	334.311	37.3112	0.100401	0.11003
519	26.85825	335.311	85.3112	0.202821	0.11003
520	26.91	367.311	68.3112	0.156813	0.11003
521	26.96175	294.311	39.3112	0.117831	0.11003
522	27.0135	407.311	54.3112	0.117653	0.11003
523	27.06525	284.311	56.3112	0.165318	0.11003
524	27.117	368.311	24.3112	0.0619199	0.11003
525	27.16875	346.311	87.3112	0.201353	0.11003
526	27.2205	359.311	57.3112	0.137561	0.11003
527	27.27225	325.311	42.3112	0.115094	0.11003
528	27.324	379.311	65.3112	0.146891	0.11003
529	27.37575	347.311	28.3112	0.0753713	0.11003
530	27.4275	349.311	12.3112	0.0340442	0.11003
531	27.47925	323.311	79.3112	0.196986	0.11003
532	27.531	342.311	41.3112	0.107687	0.11003
533	27.58275	268.311	41.3112	0.133424	0.11003
534	27.6345	388.311	54.3112	0.122703	0.11003
535	27.68625	338.311	134.311	0.284183	0.11003
536	27.738	384.311	28.3112	0.0686127	0.11003
537	27.78975	343.311	47.3112	0.121117	0.11003
538	27.8415	376.311	50.3112	0.117929	0.11003
539	27.89325	350.311	35.3112	0.0915692	0.11003
540	27.945	385.311	75.3112	0.163499	0.11003
541	27.99675	340.311	51.3112	0.131022	0.11003
542	28.0485	394.311	54.3112	0.121062	0.11003
543	28.10025	311.311	18.3112	0.0555519	0.11003
544	28.152	302.311	44.3112	0.127837	0.11003
545	28.20375	304.311	66.3112	0.178918	0.11003
546	28.2555	364.311	44.3112	0.10844	0.11003
547	28.30725	307.311	36.3112	0.105672	0.11003
548	28.359	335.311	54.3112	0.139394	0.11003
549	28.41075	343.311	42.3112	0.109722	0.11003
550	28.4625	259.311	30.3112	0.104657	0.11003
551	28.51425	381.311	74.3112	0.163098	0.11003
552	28.566	326.311	57.3112	0.149395	0.11003
553	28.61775	332.311	59.3112	0.15145	0.11003
554	28.6695	372.311	51.3112	0.121125	0.11003
555	28.72125	307.311	28.3112	0.0843542	0.11003
556	28.773	304.311	58.3112	0.160804	0.11003
557	28.82475	311.311	35.3112	0.101872	0.11003
558	28.8765	336.311	61.3112	0.154194	0.11003
559	28.92825	322.311	62.3112	0.162006	0.11003
560	28.98	341.311	26.3112	0.0715711	0.11003
561	29.03175	287.311	31.3112	0.0982704	0.11003
562	29.0835	302.311	71.3112	0.190864	0.11003
563	29.13525	398.311	28.3112	0.0663611	0.11003
564	29.187	366.311	19.3112	0.0500779	0.11003
565	29.23875	300.311	16.3112	0.0515161	0.11003
566	29.2905	337.311	44.3112	0.116113	0.11003
567	29.34225	381.311	11.3112	0.0288092	0.11003
568	29.394	332.311	40.3112	0.108182	0.11003
569	29.44575	353.311	37.3112	0.0955172	0.11003
570	29.4975	319.311	46.3112	0.126664	0.11003
571	29.54925	340.311	37.3112	0.0988054	0.11003
572	29.601	416.311	55.3112	0.117278	0.11003
573	29.65275	264.311	70.3112	0.210121	0.11003
574	29.7045	75.3114	120.311	0.615017	0.553931
575	29.75625	141.311	115.311	0.449342	0.553931
576	29.808	151.311	147.311	0.493302	0.553931
577	29.85975	125.311	129.311	0.507854	0.553931
578	29.9115	140.311	192.311	0.578166	0.553931
579	29.96325	135.311	192.311	0.58699	0.553931
580	30.015	172.311	135.311	0.439861	0.553931
581	30.06675	171.311	171.311	0.5	0.553931
582	30.1185	148.311	199.311	0.573355	0.553931
583	30.17025	95.3114	225.311	0.70273	0.553931
584	30.222	124.311	210.311	0.628503	0.553931
585	30.27375	109.311	173.311	0.613225	0.553931
586	30.3255	83.3114	165.311	0.664908	0.553931
587	30.37725	96.3114	185.311	0.658013	0.553931
588	30.429	146.311	159.311	0.521268	0.553931
589	30.48075	151.311	160.311	0.51444	0.553931
590	30.5325	77.3114	135.311	0.636391	0.553931
591	30.58425	89.3114	145.311	0.61934	0.553931
592	30.636	90.3114	151.311	0.62623	0.553931
593	30.68775	118.311	135.311	0.533514	0.553931
594	30.7395	180.311	89.3112	0.331245	0.553931
595	30.79125	139.311	148.311	0.515645	0.553931
596	30.843	168.311	163.311	0.492461	0.553931
597	30.89475	316.311	40.3112	0.113036	0.11003
598	30.9465	352.311	31.3112	0.0816197	0.11003
599	30.99825	334.311	24.3112	0.0677904	0.11003
600	31.05	323.311	34.3112	0.0959424	0.11003
601	31.10175	301.311	24.3112	0.0746605	0.11003
602	31.1535	358.311	33.3112	0.0850593	0.11003
603	31.20525	357.311	26.3112	0.0685861	0.11003
604	31.257	328.311	81.3112	0.198503	0.11003
605	31.30875	254.311	33.3112	0.115816	0.11003
606	31.3605	253.311	51.3112	0.168442	0.11003
607	31.41225	314.311	67.3112	0.176382	0.11003
608	31.464	456.311	70.3112	0.133513	0.11003
609	31.51575	369.311	65.3112	0.150271	0.11003
610	31.5675	371.311	43.3112	0.104459	0.11003
611	31.61925	306.311	48.3112	0.136233	0.11003
612	31.671	221.311	41.3112	0.157302	0.11003
613	31.72275	410.311	43.3112	0.0954784	0.11003
614	31.7745	359.311	42.3112	0.105351	0.11003
615	31.82625	309.311	38.3112	0.110209	0.11003
616	31.878	365.311	57.3112	0.135608	0.11003
617	31.92975	365.311	65.3112	0.151667	0.11003
618	31.9815	266.311	46.3112	0.148138	0.11003
619	32.03325	305.311	32.3112	0.095702	0.11003
620	32.085	296.311	17.3112	0.0551974	0.11003
621	32.13675	284.311	42.3112	0.129541	0.11003
622	32.1885	326.311	32.3112	0.090098	0.11003
623	32.24025	300.311	80.3112	0.210999	0.11003
624	32.292	304.311	48.3112	0.137005	0.11003
625	32.34375	389.311	41.3112	0.0959336	0.11003
626	32.3955	372.311	72.3112	0.162635	0.11003
627	32.44725	230.311	48.3112	0.173393	0.11003
628	32.499	372.311	41.3112	0.0998765	0.11003
629	32.55075	343.311	59.3112	0.147312	0.11003
630	32.6025	343.311	49.3112	0.125594	0.11003
631	32.65425	345.311	68.3112	0.165153	0.11003
632	32.706	451.311	44.3112	0.089405	0.11003
633	32.75775	290.311	45.3112	0.135006	0.11003
634	32.8095	310.311	31.3112	0.0916542	0.11003
635	32.86125	272.311	47.3112	0.148022	0.11003
636	32.913	340.311	59.3112	0.148418	0.11003
637	32.96475	343.311	44.3112	0.114315	0.11003
638	33.0165	354.311	45.3112	0.113385	0.11003
639	33.06825	267.311	62.3112	0.189038	0.11003
640	33.12	328.311	52.3112	0.137436	0.11003
641	33.17175	301.311	30.3112	0.0914026	0.11003
642	33.2235	308.311	37.3112	0.107953	0.11003
643	33.27525	311.311	55.3112	0.150867	0.11003
644	33.327	303.311	48.3112	0.137395	0.11003
645	33.37875	350.311	69.3112	0.165175	0.11003
646	33.4305	269.311	45.3112	0.144018	0.11003
647	33.48225	355.311	61.3112	0.147162	0.11003
648	33.534	286.311	62.3112	0.178735	0.11003
649	33.58575	349.311	40.3112	0.103462	0.11003
650	33.6375	348.311	40.3112	0.103728	0.11003
651	33.68925	351.311	61.3112	0.148589	0.11003
652	33.741	302.311	51.3112	0.145101	0.11003
653	33.79275	295.311	58.3112	0.164897	0.11003
654	33.8445	327.311	78.3112	0.193064	0.11003
655	33.89625	289.311	30.3112	0.0948342	0.11003
656	33.948	394.311	44.3112	0.101023	0.11003
657	33.99975	345.311	59.3112	0.146584	0.11003
658	34.0515	253.311	11.3112	0.0427445	0.11003
659	34.10325	350.311	70.3112	0.16716	0.11003
660	34.155	368.311	42.3112	0.103041	0.11003
661	34.20675	310.311	35.3112	0.102167	0.11003
662	34.2585	291.311	48.3112	0.14225	0.11003
663	34.31025	234.311	12.3112	0.049919	0.11003
664	34.362	342.311	47.3112	0.121428	0.11003
665	34.41375	371.311	44.3112	0.106614	0.11003
666	34.4655	316.311	34.3112	0.0978578	0.11003
667	34.51725	316.311	41.3112	0.115516	0.11003
668	34.569	377.311	19.3112	0.048689	0.11003
669	34.62075	292.311	21.3112	0.0679516	0.11003
670	34.6725	279.311	80.3112	0.223321	0.11003
671	34.72425	283.311	45.3112	0.137882	0.11003
672	34.776	344.311	6.31115	0.0179999	0.11003
673	34.82775	308.311	24.3112	0.0730893	0.11003
674	34.8795	312.311	32.3112	0.0937581	0.11003
675	34.93125	332.311	40.3112	0.108182	0.11003
676	34.983	329.311	-4.68885	-0.014444	0.11003
677	35.03475	304.311	65.3112	0.176697	0.11003
678	35.0865	312.311	48.3112	0.133966	0.11003
679	35.13825	284.311	55.3112	0.162861	0.11003
680	35.19	332.311	83.3112	0.200449	0.11003
681	35.24175	256.311	60.3112	0.190483	0.11003
682	35.2935	352.311	28.3112	0.0743812	0.11003
683	35.34525	342.311	22.3112	0.0611897	0.11003
684	35.397	331.311	27.3112	0.0761557	0.11003
685	35.44875	323.311	43.3112	0.118136	0.11003
686	35.5005	318.311	47.3112	0.129399	0.11003
687	35.55225	300.311	47.3112	0.136099	0.11003
688	35.604	311.311	22.3112	0.0668754	0.11003
689	35.65575	273.311	65.3112	0.192873	0.11003
690	35.7075	385.311	45.3112	0.105222	0.11003
691	35.75925	331.311	39.3112	0.106068	0.11003
692	35.811	287.311	25.3112	0.080964	0.11003
693	35.86275	282.311	31.3112	0.0998371	0.11003
694	35.9145	303.311	42.3112	0.12242	0.11003
695	35.96625	336.311	47.3112	0.123327	0.11003
696	36.018	404.311	60.3112	0.129807	0.11003
697	36.06975	246.311	58.3112	0.191421	0.11003
698	36.1215	301.311	66.3112	0.180378	0.11003
699	36.17325	307.311	19.3112	0.0591238	0.11003
700	36.225	354.311	72.3112	0.169497	0.11003
701	36.27675	304.311	38.3112	0.111817	0.11003
702	36.3285	257.311	50.3112	0.163548	0.11003
703	36.38025	255.311	37.3112	0.127506	0.11003
704	36.432	283.311	37.3112	0.116371	0.11003
705	36.48375	330.311	66.3112	0.16719	0.11003
706	36.5355	312.311	47.3112	0.131558	0.11003
707	36.58725	353.311	26.3112	0.0693087	0.11003
708	36.639	342.311	22.3112	0.0611897	0.11003
709	36.69075	348.311	59.3112	0.145505	0.11003
710	36.7425	280.311	50.3112	0.152171	0.11003
711	36.79425	312.311	37.3112	0.106718	0.11003
712	36.846	295.311	7.31115	0.0241593	0.11003
713	36.89775	301.311	49.3112	0.140639	0.11003
714	36.9495	369.311	73.3112	0.165629	0.11003
715	37.00125	241.311	39.3112	0.140086	0.11003
716	37.053	332.311	47.3112	0.124627	0.11003
717	37.10475	283.311	46.3112	0.140498	0.11003
718	37.1565	320.311	51.3112	0.138073	0.11003
719	37.20825	273.311	58.3112	0.175836	0.11003
720	37.26	304.311	46.3112	0.132083	0.11003
721	37.31175	340.311	24.3112	0.0666749	0.11003
722	37.3635	333.311	25.3112	0.0705788	0.11003
723	37.41525	337.311	45.3112	0.118423	0.11003
724	37.467	284.311	35.3112	0.110478	0.11003
725	37.51875	434.311	64.3112	0.128978	0.11003
726	37.5705	243.311	93.3112	0.277198	0.11003
727	37.62225	350.311	49.3112	0.123394	0.11003
728	37.674	410.311	66.3112	0.139127	0.11003
729	37.72575	235.311	18.3112	0.0721985	0.11003
730	37.7775	294.311	10.3112	0.033849	0.11003
731	37.82925	272.311	5.31115	0.0191308	0.11003
732	37.881	280.311	32.3112	0.103355	0.11003
733	37.93275	297.311	22.3112	0.0698047	0.11003
734	37.9845	287.311	43.3112	0.130999	0.11003
735	38.03625	357.311	27.3112	0.0710077	0.11003
736	38.088	357.311	38.3112	0.0968376	0.11003
737	38.13975	244.311	-3.68885	-0.0153304	0.11003
738	38.1915	308.311	46.3112	0.130593	0.11003
739	38.24325	283.311	31.3112	0.0995198	0.11003
740	38.295	261.311	12.3112	0.0449932	0.11003
741	38.34675	313.311	45.3112	0.126348	0.11003
742	38.3985	291.311	44.3112	0.132027	0.11003
743	38.45025	272.311	64.3112	0.191048	0.11003
744	38.502	320.311	44.3112	0.121526	0.11003
745	38.55375	126.311	132.311	0.5116	0.553931
746	38.6055	87.3114	173.311	0.664989	0.553931
747	38.65725	151.311	195.311	0.563469	0.553931
748	38.709	96.3114	112.311	0.538346	0.553931
749	38.76075	145.311	151.311	0.510114	0.553931
750	38.8125	109.311	126.311	0.536074	0.553931
751	38.86425	88.3114	93.3112	0.513764	0.553931
752	38.916	83.3114	142.311	0.630749	0.553931
753	38.96775	145.311	216.311	0.598168	0.553931
754	39.0195	85.3114	152.311	0.640979	0.553931
755	39.07125	176.311	158.311	0.473104	0.553931
756	39.123	124.311	142.311	0.533755	0.553931
757	39.17475	131.311	136.311	0.509341	0.553931
758	39.2265	92.3114	160.311	0.634588	0.553931
759	39.27825	134.311	116.311	0.464089	0.553931
760	39.33	143.311	169.311	0.541583	0.553931
761	39.38175	295.311	27.3112	0.0846536	0.11003
762	39.4335	296.311	32.3112	0.098323	0.11003
763	39.48525	303.311	4.31115	0.0140144	0.11003
764	39.537	279.311	54.3112	0.162792	0.11003
765	39.58875	257.311	30.3112	0.105385	0.11003
766	39.6405	358.311	62.3112	0.14814	0.11003
767	39.69225	225.311	41.3112	0.154942	0.11003
768	39.744	297.311	42.3112	0.124583	0.11003
769	39.79575	324.311	31.3112	0.088046	0.11003
770	39.8475	262.311	65.3112	0.199349	0.11003
771	39.89925	340.311	68.3112	0.167174	0.11003
772	39.951	326.311	34.3112	0.0951442	0.11003
773	40.00275	319.311	29.3112	0.0840771	0.11003
774	40.0545	296.311	68.3112	0.187348	0.11003
775	40.10625	222.311	53.3112	0.193421	0.11003
776	40.158	86.3114	152.311	0.638293	0.553931
777	40.20975	121.311	181.311	0.599133	0.553931
778	40.2615	162.311	125.311	0.435679	0.553931
779	40.31325	120.311	115.311	0.489389	0.553931
780	40.365	89.3114	123.311	0.579953	0.553931
781	40.41675	119.311	115.311	0.491475	0.553931
782	40.4685	102.311	174.311	0.630141	0.553931
783	40.52025	112.311	127.311	0.531299	0.553931
784	40.572	123.311	164.311	0.571274	0.553931
785	40.62375	136.311	140.311	0.50723	0.553931
786	40.6755	206.311	60.3112	0.226204	0.11003
787	40.72725	305.311	46.3112	0.131707	0.11003
788	40.779	265.311	47.3112	0.151336	0.11003
789	40.83075	215.311	14.3112	0.0623247	0.11003
790	40.8825	253.311	47.3112	0.157377	0.11003
791	40.93425	336.311	14.3112	0.0408164	0.11003
792	40.986	263.311	40.3112	0.132767	0.11003
793	41.03775	274.311	47.3112	0.147101	0.11003
794	41.0895	287.311	17.3112	0.0568282	0.11003
795	41.14125	331.311	42.3112	0.113246	0.11003
796	41.193	335.311	9.31115	0.0270184	0.11003
797	41.24475	303.311	43.3112	0.124952	0.11003
798	41.2965	253.311	35.3112	0.122344	0.11003
799	41.34825	230.311	59.3112	0.204788	0.11003
800	41.4	284.311	40.3112	0.124179	0.11003
801	41.45175	296.311	19.3112	0.0611843	0.11003
802	41.5035	304.311	55.3112	0.153803	0.11003
803	41.55525	338.311	20.3112	0.0566366	0.11003
804	41.607	290.311	0.311154	0.00107065	0.11003
805	41.65875	290.311	49.3112	0.145194	0.11003
806	41.7105	326.311	22.3112	0.063998	0.11003
807	41.76225	308.311	35.3112	0.102761	0.11003
808	41.814	288.311	39.3112	0.119989	0.11003
809	41.86575	296.311	30.3112	0.0928018	0.11003
810	41.9175	217.311	53.3112	0.196995	0.11003
811	41.96925	235.311	73.3112	0.237543	0.11003
812	42.021	232.311	38.3112	0.141567	0.11003
813	42.07275	234.311	30.3112	0.114545	0.11003
814	42.1245	301.311	6.31115	0.0205159	0.11003
815	42.17625	264.311	80.3112	0.233041	0.11003
816	42.228	270.311	9.31115	0.033299	0.11003
817	42.27975	322.311	77.3112	0.19346	0.11003
818	42.3315	267.311	30.3112	0.101844	0.11003
819	42.38325	375.311	26.3112	0.0655121	0.11003
820	42.435	313.311	47.3112	0.131193	0.11003
821	42.48675	263.311	43.3112	0.141252	0.11003
822	42.5385	269.311	53.3112	0.165243	0.11003
823	42.59025	238.311	47.3112	0.165642	0.11003
824	42.642	274.311	57.3112	0.17282	0.11003
825	42.69375	278.311	23.3112	0.0772859	0.11003
826	42.7455	306.311	6.31115	0.0201878	0.11003
827	42.79725	273.311	58.3112	0.175836	0.11003
828	42.849	211.311	25.3112	0.106968	0.11003
829	42.90075	316.311	7.31115	0.0225916	0.11003
830	42.9525	258.311	21.3112	0.076214	0.11003
831	43.00425	285.311	72.3112	0.2022	0.11003
832	43.056	189.311	26.3112	0.122024	0.11003
833	43.10775	274.311	43.3112	0.13636	0.11003
834	43.1595	247.311	31.3112	0.112378	0.11003
835	43.21125	322.311	67.3112	0.17276	0.11003
836	43.263	236.311	35.3112	0.130001	0.11003
837	43.31475	313.311	29.3112	0.0855494	0.11003
838	43.3665	239.311	44.3112	0.156233	0.11003
839	43.41825	302.311	46.3112	0.13284	0.11003
840	43.47	278.311	52.3112	0.15822	0.11003
841	43.52175	230.311	15.3112	0.0623361	0.11003
842	43.5735	327.311	23.3112	0.066485	0.11003
843	43.62525	276.311	31.3112	0.101784	0.11003
844	43.677	256.311	27.3112	0.096294	0.11003
845	43.72875	230.311	26.3112	0.102529	0.11003
846	43.7805	163.311	68.3112	0.294924	0.11003
847	43.83225	97.3114	158.311	0.619316	0.553931
848	43.884	76.3114	165.311	0.684171	0.553931
849	43.93575	122.311	91.3112	0.427442	0.553931
850	43.9875	112.311	115.311	0.506589	0.553931
851	44.03925	93.3114	100.311	0.518076	0.553931
852	44.091	176.311	126.311	0.417388	0.553931
853	44.14275	83.3114	168.311	0.668903	0.553931
854	44.1945	111.311	101.311	0.476484	0.553931
855	44.24625	85.3114	110.311	0.563898	0.553931
856	44.298	128.311	134.311	0.511423	0.553931
857	44.34975	78.3114	158.311	0.669045	0.553931
858	44.4015	92.3114	114.311	0.553237	0.553931
859	44.45325	75.3114	111.311	0.596451	0.553931
860	44.505	120.311	140.311	0.538369	0.553931
861	44.55675	100.311	137.311	0.577854	0.553931
862	44.6085	131.311	124.311	0.486308	0.553931
863	44.66025	150.311	144.311	0.489817	0.553931
864	44.712	88.3114	94.3112	0.516427	0.553931
865	44.76375	71.3114	161.311	0.693446	0.553931
866	44.8155	112.311	152.311	0.575579	0.553931
867	44.86725	125.311	214.311	0.631028	0.553931
868	44.919	80.3114	307.311	0.79281	0.553931
869	44.97075	111.311	164.311	0.596146	0.553931
870	45.0225	134.311	141.311	0.512698	0.553931
871	45.07425	159.311	111.311	0.411315	0.553931
872	45.126	127.311	73.3112	0.365418	0.553931
873	45.17775	89.3114	150.311	0.627283	0.553931
874	45.2295	52.3114	153.311	0.745595	0.553931
875	45.28125	72.3114	148.311	0.672239	0.553931
876	45.333	83.3114	114.311	0.578432	0.553931
877	45.38475	118.311	139.311	0.540757	0.553931
878	45.4365	81.3114	146.311	0.64278	0.553931
879	45.48825	79.3114	144.311	0.645334	0.553931
880	45.54	125.311	162.311	0.56432	0.553931
881	45.59175	116.311	96.3112	0.452968	0.553931
882	45.6435	85.3114	163.311	0.656864	0.553931
883	45.69525	83.3114	108.311	0.565232	0.553931
884	45.747	104.311	125.311	0.545727	0.553931
885	45.79875	107.311	131.311	0.550288	0.553931
886	45.8505	125.311	110.311	0.468169	0.553931
887	45.90225	113.311	152.311	0.573412	0.553931
888	45.954	60.3114	122.311	0.669749	0.553931
889	46.00575	52.3114	105.311	0.668123	0.553931
890	46.0575	77.3114	157.311	0.670486	0.553931
891	46.10925	108.311	119.311	0.524162	0.553931
892	46.161	81.3114	146.311	0.64278	0.553931
893	46.21275	80.3114	178.311	0.689465	0.553931
894	46.2645	66.3114	129.311	0.661024	0.553931
895	46.31625	79.3114	164.311	0.67445	0.553931
896	46.368	78.3114	201.311	0.719939	0.553931
897	46.41975	76.3114	120.311	0.611889	0.553931
898	46.4715	109.311	111.311	0.504532	0.553931
899	46.52325	97.3114	158.311	0.619316	0.553931
900	46.575	120.311	143.311	0.543623	0.553931
901	46.62675	70.3114	129.311	0.647778	0.553931
902	46.6785	74.3114	107.311	0.590847	0.553931
903	46.73025	97.3114	143.311	0.595585	0.553931
904	46.782	78.3114	87.3112	0.52717	0.553931
905	46.83375	75.3114	126.311	0.626473	0.553931
906	46.8855	81.3114	143.311	0.638009	0.553931
907	46.93725	110.311	136.311	0.552712	0.553931
908	46.989	100.311	154.311	0.606039	0.553931
909	47.04075	94.3114	110.311	0.539096	0.553931
910	47.0925	122.311	91.3112	0.427442	0.553931
911	47.14425	65.3114	119.311	0.646244	0.553931
912	47.196	116.311	174.311	0.599785	0.553931
913	47.24775	96.3114	161.311	0.626153	0.553931
914	47.2995	63.3114	161.311	0.718143	0.553931
915	47.35125	88.3114	146.311	0.623602	0.553931
916	47.403	98.3114	93.3112	0.486953	0.553931
917	47.45475	88.3114	163.311	0.649032	0.553931
918	47.5065	79.3114	84.3112	0.515278	0.553931
919	47.55825	78.3114	134.311	0.631688	0.553931
920	47.61	104.311	116.311	0.527195	0.553931
921	47.66175	127.311	104.311	0.45035	0.553931
922	47.7135	109.311	130.311	0.543818	0.553931
923	47.76525	148.311	90.3112	0.378469	0.553931
924	47.817	104.311	168.311	0.617378	0.553931
925	47.86875	113.311	132.311	0.538677	0.553931
926	47.9205	96.3114	120.311	0.555395	0.553931
927	47.97225	86.3114	135.311	0.610548	0.553931
928	48.024	87.3114	102.311	0.539552	0.553931
929	48.07575	61.3114	109.311	0.640661	0.553931
930	48.1275	100.311	106.311	0.514519	0.553931
931	48.17925	40.3114	133.311	0.767822	0.553931
932	48.231	64.3114	129.311	0.667852	0.553931
933	48.28275	118.311	159.311	0.573841	0.553931
934	48.3345	71.3114	118.311	0.62393	0.553931
935	48.38625	73.3114	114.311	0.609261	0.553931
936	48.438	119.311	156.311	0.56712	0.553931
937	48.48975	67.3114	158.311	0.701664	0.553931
938	48.5415	113.311	159.311	0.584365	0.553931
939	48.59325	83.3114	119.311	0.588835	0.553931
940	48.645	83.3114	138.311	0.624084	0.553931
941	48.69675	102.311	110.311	0.518812	0.553931
942	48.7485	122.311	126.311	0.508044	0.553931
943	48.80025	274.311	43.3112	0.13636	0.11003
944	48.852	268.311	30.3112	0.101503	0.11003
945	48.90375	291.311	28.3112	0.0885768	0.11003
946	48.9555	257.311	74.3112	0.224084	0.11003
947	49.00725	192.311	59.3112	0.235715	0.11003
948	49.059	265.311	59.3112	0.182708	0.11003
949	49.11075	261.311	45.3112	0.147775	0.11003
950	49.1625	234.311	38.3112	0.140528	0.11003
951	49.21425	211.311	56.3112	0.210413	0.11003
952	49.266	114.311	177.311	0.608016	0.553931
953	49.31775	54.3114	172.311	0.760344	0.553931
954	49.3695	81.3114	175.311	0.683148	0.553931
955	49.42125	115.311	104.311	0.474957	0.553931
956	49.473	79.3114	91.3112	0.535165	0.553931
957	49.52475	78.3114	128.311	0.620993	0.553931
958	49.5765	111.311	97.3112	0.466446	0.553931
959	49.62825	137.311	89.3112	0.394097	0.553931
960	49.68	109.311	119.311	0.52187	0.553931
961	49.73175	104.311	91.3112	0.466772	0.553931
962	49.7835	98.3114	122.311	0.554391	0.553931
963	49.83525	96.3114	156.311	0.618754	0.553931
964	49.887	109.311	165.311	0.601958	0.553931
965	49.93875	72.3114	152.311	0.678076	0.553931
966	49.9905	163.311	79.3112	0.326891	0.553931
967	50.04225	101.311	95.3112	0.484742	0.553931
968	50.094	71.3114	95.3112	0.572018	0.553931
969	50.14575	86.3114	163.311	0.654232	0.553931
970	50.1975	51.3114	121.311	0.702754	0.553931
971	50.24925	81.3114	99.3112	0.549827	0.553931
972	50.301	91.3114	73.3112	0.445329	0.553931
973	50.35275	105.311	113.311	0.518296	0.553931
974	50.4045	121.311	87.3112	0.418513	0.553931
975	50.45625	201.311	70.3112	0.258856	0.553931
976	50.508	82.3114	75.3112	0.477794	0.553931
977	50.55975	114.311	88.3112	0.435841	0.553931
978	50.6115	123.311	117.311	0.487532	0.553931
979	50.66325	104.311	109.311	0.511702	0.553931
980	50.715	107.311	127.311	0.542621	0.553931
981	50.76675	120.311	153.311	0.560302	0.553931
982	50.8185	53.3114	151.311	0.739465	0.553931
983	50.87025	126.311	118.311	0.483648	0.553931
984	50.922	68.3114	115.311	0.627979	0.553931
985	50.97375	73.3114	70.3112	0.489555	0.553931
986	51.0255	71.3114	111.311	0.609515	0.553931
987	51.07725	85.3114	91.3112	0.516985	0.553931
988	51.129	57.3114	74.3112	0.564578	0.553931
989	51.18075	76.3114	89.3112	0.539245	0.553931
990	51.2325	77.3114	117.311	0.602763	0.553931
991	51.28425	75.3114	136.311	0.644124	0.553931
992	51.336	85.3114	139.311	0.620201	0.553931
993	51.38775	133.311	149.311	0.528306	0.553931
994	51.4395	69.3114	117.311	0.628601	0.553931
995	51.49125	43.3114	74.3112	0.631777	0.553931
996	51.543	72.3114	137.311	0.65504	0.553931
997	51.59475	83.3114	122.311	0.594833	0.553931
998	51.6465	73.3114	135.311	0.648593	0.553931
999	51.69825	128.311	141.311	0.524107	0.553931
1000	51.75	66.3114	103.311	0.609065	0.553931
1001	51.80175	68.3114	116.311	0.629994	0.553931
1002	51.8535	120.311	82.3112	0.406229	0.553931
1003	51.90525	110.311	116.311	0.513237	0.553931
1004	51.957	115.311	105.311	0.477336	0.553931
1005	52.00875	77.3114	116.311	0.600711	0.553931
1006	52.0605	104.311	104.311	0.499999	0.553931
1007	52.11225	87.3114	136.311	0.609559	0.553931
1008	52.164	74.3114	93.3112	0.556674	0.553931
1009	52.21575	88.3114	103.311	0.539139	0.553931
1010	52.2675	81.3114	136.311	0.626365	0.553931
1011	52.31925	118.311	109.311	0.48023	0.553931
1012	52.371	63.3114	90.3112	0.587877	0.553931
1013	52.42275	107.311	61.3112	0.3636	0.553931
1014	52.4745	126.311	80.3112	0.388685	0.553931
1015	52.52625	53.3114	148.311	0.735588	0.553931
1016	52.578	99.3114	77.3112	0.43772	0.553931
1017	52.62975	87.3114	112.311	0.562618	0.553931
1018	52.6815	94.3114	101.311	0.517891	0.553931
1019	52.73325	83.3114	115.311	0.580554	0.553931
1020	52.785	85.3114	149.311	0.636389	0.553931
1021	52.83675	52.3114	102.311	0.661683	0.553931
1022	52.8885	161.311	78.3112	0.326811	0.11003
1023	52.94025	190.311	22.3112	0.104933	0.11003
1024	52.992	173.311	62.3112	0.264453	0.11003
1025	53.04375	177.311	41.3112	0.188961	0.11003
1026	53.0955	166.311	14.3112	0.0792324	0.11003
1027	53.14725	196.311	21.3112	0.0979272	0.11003
1028	53.199	203.311	42.3112	0.172261	0.11003
1029	53.25075	185.311	15.3112	0.0763182	0.11003
1030	53.3025	189.311	23.3112	0.109636	0.11003
1031	53.35425	77.3114	73.3112	0.486721	0.553931
1032	53.406	106.311	62.3112	0.36953	0.553931
1033	53.45775	86.3114	143.311	0.624116	0.553931
1034	53.5095	59.3114	148.311	0.714331	0.553931
1035	53.56125	46.3114	122.311	0.725355	0.553931
1036	53.613	64.3114	113.311	0.637932	0.553931
1037	53.66475	89.3114	146.311	0.620956	0.553931
1038	53.7165	58.3114	124.311	0.6807	0.553931
1039	53.76825	88.3114	121.311	0.578712	0.553931
1040	53.82	88.3114	142.311	0.617074	0.553931
1041	53.87175	61.3114	134.311	0.686583	0.553931
1042	53.9235	48.3114	150.311	0.756768	0.553931
1043	53.97525	87.3114	128.311	0.595073	0.553931
1044	54.027	94.3114	104.311	0.525173	0.553931
1045	54.07875	74.3114	67.3112	0.475286	0.553931
1046	54.1305	99.3114	85.3112	0.462084	0.553931
1047	54.18225	97.3114	96.3112	0.497417	0.553931
1048	54.234	69.3114	86.3112	0.554619	0.553931
1049	54.28575	90.3114	100.311	0.526229	0.553931
1050	54.3375	75.3114	102.311	0.576003	0.553931
1051	54.38925	58.3114	90.3112	0.607655	0.553931
1052	54.441	52.3114	72.3112	0.580242	0.553931
1053	54.49275	78.3114	52.3112	0.400476	0.553931
1054	54.5445	87.3114	89.3112	0.505661	0.553931
1055	54.59625	85.3114	89.3112	0.511453	0.553931
1056	54.648	96.3114	86.3112	0.472621	0.553931
1057	54.69975	107.311	128.311	0.544562	0.553931
1058	54.7515	83.3114	84.3112	0.502982	0.553931
1059	54.80325	94.3114	110.311	0.539096	0.553931
1060	54.855	71.3114	85.3112	0.544693	0.553931
1061	54.90675	73.3114	109.311	0.598563	0.553931
1062	54.9585	51.3114	99.3112	0.659338	0.553931
1063	55.01025	142.311	90.3112	0.38823	0.553931
1064	55.062	81.3114	118.311	0.592674	0.553931
1065	55.11375	111.311	117.311	0.513122	0.553931
1066	55.1655	114.311	61.3112	0.349108	0.553931
1067	55.21725	106.311	107.311	0.50234	0.553931
1068	55.269	108.311	138.311	0.560821	0.553931
1069	55.32075	97.3114	101.311	0.510069	0.553931
1070	55.3725	77.3114	137.311	0.63978	0.553931
1071	55.42425	42.3114	103.311	0.709445	0.553931
1072	55.476	94.3114	91.3112	0.491919	0.553931
1073	55.52775	71.3114	115.311	0.617884	0.553931
1074	55.5795	110.311	122.311	0.525792	0.553931
1075	55.63125	81.3114	137.311	0.628074	0.553931
1076	55.683	59.3114	93.3112	0.611385	0.553931
1077	55.73475	79.3114	130.311	0.621647	0.553931
1078	55.7865	41.3114	130.311	0.759289	0.553931
1079	55.83825	74.3114	113.311	0.603932	0.553931
1080	55.89	118.311	134.311	0.531667	0.553931
1081	55.94175	64.3114	54.3112	0.457849	0.553931
1082	55.9935	69.3114	125.311	0.643868	0.553931
1083	56.04525	138.311	61.3112	0.307135	0.553931
1084	56.097	100.311	128.311	0.561236	0.553931
1085	56.14875	95.3114	114.311	0.545319	0.553931
1086	56.2005	76.3114	59.3112	0.437325	0.553931
1087	56.25225	63.3114	141.311	0.690594	0.553931
1088	56.304	116.311	126.311	0.520608	0.553931
1089	56.35575	88.3114	115.311	0.566299	0.553931
1090	56.4075	99.3114	137.311	0.580296	0.553931
1091	56.45925	90.3114	115.311	0.560791	0.553931
1092	56.511	72.3114	86.3112	0.544129	0.553931
1093	56.56275	61.3114	114.311	0.650891	0.553931
1094	56.6145	24.3114	117.311	0.828337	0.553931
1095	56.66625	118.311	73.3112	0.382581	0.553931
1096	56.718	97.3114	84.3112	0.464211	0.553931
1097	56.76975	67.3114	82.3112	0.550125	0.553931
1098	56.8215	63.3114	118.311	0.651412	0.553931
1099	56.87325	92.3114	86.3112	0.483204	0.553931
1100	56.925	87.3114	142.311	0.619761	0.553931
1101	56.97675	64.3114	79.3112	0.55222	0.553931
1102	57.0285	57.3114	84.3112	0.595323	0.553931
1103	57.08025	97.3114	111.311	0.533553	0.553931
1104	57.132	88.3114	88.3112	0.499999	0.553931
1105	57.18375	107.311	112.311	0.511383	0.553931
1106	57.2355	84.3114	118.311	0.583899	0.553931
1107	57.28725	44.3114	115.311	0.722399	0.553931
1108	57.339	67.3114	112.311	0.625262	0.553931
1109	57.39075	55.3114	90.3112	0.620173	0.553931
1110	57.4425	77.3114	114.311	0.596543	0.553931
1111	57.49425	142.311	123.311	0.464235	0.553931
1112	57.546	93.3114	92.3112	0.497306	0.553931
1113	57.59775	60.3114	121.311	0.66793	0.553931
1114	57.6495	96.3114	107.311	0.52701	0.553931
1115	57.70125	79.3114	123.311	0.608576	0.553931
1116	57.753	53.3114	102.311	0.657432	0.553931
1117	57.80475	110.311	85.3112	0.436101	0.553931
1118	57.8565	89.3114	111.311	0.554829	0.553931
1119	57.90825	96.3114	82.3112	0.460811	0.553931
1120	57.96	56.3114	143.311	0.717911	0.553931
1121	58.01175	120.311	117.311	0.493687	0.553931
1122	58.0635	90.3114	122.311	0.57525	0.553931
1123	58.11525	97.3114	129.311	0.570602	0.553931
1124	58.167	108.311	148.311	0.577935	0.553931
1125	58.21875	118.311	87.3112	0.424619	0.553931
1126	58.2705	63.3114	74.3112	0.539964	0.553931
1127	58.32225	99.3114	149.311	0.600554	0.553931
1128	58.374	99.3114	100.311	0.502504	0.553931
1129	58.42575	74.3114	94.3112	0.559303	0.553931
1130	58.4775	116.311	118.311	0.504262	0.553931
1131	58.52925	124.311	76.3112	0.380372	0.553931
1132	58.581	106.311	183.311	0.632931	0.553931
1133	58.63275	88.3114	111.311	0.557608	0.553931
1134	58.6845	79.3114	104.311	0.568074	0.553931
1135	58.73625	81.3114	115.311	0.58646	0.553931
1136	58.788	86.3114	105.311	0.549576	0.553931
1137	58.83975	123.311	163.311	0.569778	0.553931
1138	58.8915	88.3114	141.311	0.615406	0.553931
1139	58.94325	114.311	98.3112	0.462374	0.553931
1140	58.995	85.3114	126.311	0.59687	0.553931
1141	59.04675	96.3114	97.3112	0.502582	0.553931
1142	59.0985	131.311	110.311	0.456543	0.553931
1143	59.15025	94.3114	101.311	0.517891	0.553931
1144	59.202	120.311	100.311	0.454673	0.553931
1145	59.25375	51.3114	126.311	0.711121	0.553931
1146	59.3055	87.3114	107.311	0.551381	0.553931
1147	59.35725	92.3114	135.311	0.594454	0.553931
1148	59.409	74.3114	111.311	0.599664	0.553931
1149	59.46075	82.3114	142.311	0.633557	0.553931
1150	59.5125	76.3114	132.311	0.634213	0.553931
1151	59.56425	97.3114	85.3112	0.467145	0.553931
1152	59.616	77.3114	107.311	0.581246	0.553931
1153	59.66775	71.3114	114.311	0.615826	0.553931
1154	59.7195	97.3114	74.3112	0.432992	0.553931
1155	59.77125	82.3114	104.311	0.558942	0.553931
1156	59.823	113.311	135.311	0.544243	0.553931
1157	59.87475	89.3114	184.311	0.673596	0.553931
1158	59.9265	131.311	148.311	0.530398	0.553931
1159	59.97825	126.311	107.311	0.459336	0.553931
1160	60.03	118.311	117.311	0.497878	0.553931
1161	60.08175	137.311	164.311	0.544758	0.553931
1162	60.1335	130.311	162.311	0.554678	0.553931
1163	60.18525	74.3114	95.3112	0.561902	0.553931
1164	60.237	130.311	107.311	0.451603	0.553931
1165	60.28875	174.311	136.311	0.438832	0.553931
1166	60.3405	155.311	160.311	0.507921	0.553931
1167	60.39225	84.3114	99.3112	0.540844	0.553931
1168	60.444	73.3114	138.311	0.653575	0.553931
1169	60.49575	86.3114	145.311	0.627362	0.553931
1170	60.5475	122.311	126.311	0.508044	0.553931
1171	60.59925	106.311	135.311	0.560011	0.553931
1172	60.651	85.3114	131.311	0.606175	0.553931
1173	60.70275	98.3114	150.311	0.604576	0.553931
1174	60.7545	88.3114	149.311	0.628354	0.553931
1175	60.80625	112.311	105.311	0.483917	0.553931
1176	60.858	112.311	105.311	0.483917	0.553931
1177	60.90975	124.311	145.311	0.538943	0.553931
1178	60.9615	107.311	158.311	0.596001	0.553931
1179	61.01325	168.311	160.311	0.487828	0.553931
1180	61.065	124.311	146.311	0.540647	0.553931
1181	61.11675	104.311	201.311	0.658692	0.553931
1182	61.1685	120.311	98.3112	0.449684	0.553931
1183	61.22025	131.311	98.3112	0.428142	0.553931
1184	61.272	103.311	134.311	0.565229	0.553931
1185	61.32375	126.311	124.311	0.49601	0.553931
1186	61.3755	64.3114	90.3112	0.584075	0.553931
1187	61.42725	70.3114	169.311	0.706574	0.553931
1188	61.479	74.3114	116.311	0.610165	0.553931
1189	61.53075	96.3114	161.311	0.626153	0.553931
1190	61.5825	103.311	115.311	0.527444	0.553931
1191	61.63425	166.311	45.3112	0.214113	0.11003
1192	61.686	261.311	37.3112	0.124944	0.11003
1193	61.73775	214.311	46.3112	0.177694	0.11003
1194	61.7895	175.311	7.31115	0.0400342	0.11003
1195	61.84125	161.311	23.3112	0.126264	0.11003
1196	61.893	134.311	149.311	0.526443	0.553931
1197	61.94475	75.3114	123.311	0.620832	0.553931
1198	61.9965	101.311	119.311	0.540793	0.553931
1199	62.04825	67.3114	141.311	0.677353	0.553931
1200	62.1	106.311	184.311	0.634194	0.553931
1201	62.15175	96.3114	114.311	0.54273	0.553931
1202	62.2035	108.311	176.311	0.619456	0.553931
1203	62.25525	70.3114	138.311	0.662973	0.553931
1204	62.307	100.311	141.311	0.584843	0.553931
1205	62.35875	83.3114	97.3112	0.538754	0.553931
1206	62.4105	102.311	135.311	0.569437	0.553931
1207	62.46225	119.311	96.3112	0.446666	0.553931
1208	62.514	73.3114	109.311	0.598563	0.553931
1209	62.56575	67.3114	120.311	0.641241	0.553931
1210	62.6175	81.3114	88.3112	0.520633	0.553931
1211	62.66925	36.3114	111.311	0.754026	0.553931
1212	62.721	111.311	136.311	0.55048	0.553931
1213	62.77275	63.3114	204.311	0.76343	0.553931
1214	62.8245	90.3114	104.311	0.535967	0.553931
1215	62.87625	82.3114	112.311	0.577072	0.553931
1216	62.928	41.3114	116.311	0.73791	0.553931
1217	62.97975	72.3114	82.3112	0.532336	0.553931
1218	63.0315	26.3114	78.3112	0.748512	0.553931
1219	63.08325	32.3114	58.3112	0.643451	0.553931
1220	63.135	31.3114	100.311	0.762112	0.553931
1221	63.18675	20.3114	77.3112	0.79194	0.553931
1222	63.2385	26.3114	84.3112	0.762152	0.553931
1223	63.29025	57.3114	28.3112	0.330651	0.553931
1224	63.342	74.3114	86.3112	0.537354	0.553931
1225	63.39375	58.3114	57.3112	0.495675	0.553931
1226	63.4455	53.3114	69.3112	0.56524	0.553931
1227	63.49725	45.3114	72.3112	0.614773	0.553931
1228	63.549	49.3114	84.3112	0.630965	0.553931
1229	63.60075	43.3114	91.3112	0.678276	0.553931
1230	63.6525	86.3114	115.311	0.571916	0.553931
1231	63.70425	51.3114	88.3112	0.632499	0.553931
1232	63.756	58.3114	108.311	0.650039	0.553931
1233	63.80775	86.3114	59.3112	0.407294	0.553931
1234	63.8595	63.3114	101.311	0.615415	0.553931
1235	63.91125	59.3114	96.3112	0.618877	0.553931
1236	63.963	53.3114	75.3112	0.585521	0.553931
1237	64.01475	89.3114	103.311	0.53634	0.553931
1238	64.0665	43.3114	163.311	0.790384	0.553931
1239	64.11825	63.3114	76.3112	0.546553	0.553931
1240	64.17	64.3114	113.311	0.637932	0.553931
1241	64.22175	127.311	56.3112	0.306668	0.553931
1242	64.2735	65.3114	136.311	0.676071	0.553931
1243	64.32525	83.3114	110.311	0.569723	0.553931
1244	64.377	88.3114	70.3112	0.443261	0.553931
1245	64.42875	129.311	73.3112	0.361811	0.553931
1246	64.4805	57.3114	88.3112	0.606439	0.553931
1247	64.53225	88.3114	126.311	0.588527	0.553931
1248	64.584	97.3114	137.311	0.585243	0.553931
1249	64.63575	80.3114	130.311	0.618695	0.553931
1250	64.6875	101.311	84.3112	0.454208	0.553931
1251	64.73925	76.3114	125.311	0.621514	0.553931
1252	64.791	111.311	124.311	0.527586	0.553931
1253	64.84275	31.3114	127.311	0.802605	0.553931
1254	64.8945	68.3114	163.311	0.705075	0.553931
1255	64.94625	125.311	105.311	0.456639	0.553931
1256	64.998	118.311	127.311	0.51832	0.553931
1257	65.04975	82.3114	95.3112	0.536594	0.553931
1258	65.1015	230.311	12.3112	0.050742	0.11003
1259	65.15325	179.311	81.3112	0.311988	0.11003
1260	65.205	194.311	20.3112	0.0946366	0.11003
1261	65.25675	227.311	19.3112	0.0783025	0.11003
1262	65.3085	222.311	45.3112	0.16931	0.11003
1263	65.36025	264.311	42.3112	0.137991	0.11003
1264	65.412	216.311	26.3112	0.108445	0.11003
1265	65.46375	300.311	39.3112	0.11575	0.11003
1266	65.5155	289.311	41.3112	0.12495	0.11003
1267	65.56725	287.311	53.3112	0.156511	0.11003
1268	65.619	243.311	26.3112	0.0975852	0.11003
1269	65.67075	223.311	19.3112	0.0795934	0.11003
1270	65.7225	287.311	-1.68885	-0.00591286	0.11003
1271	65.77425	235.311	71.3112	0.23257	0.11003
1272	65.826	305.311	20.3112	0.0623764	0.11003
1273	65.87775	236.311	43.3112	0.154892	0.11003
1274	65.9295	241.311	14.3112	0.0559855	0.11003
1275	65.98125	311.311	28.3112	0.0833607	0.11003
1276	66.033	325.311	44.3112	0.119882	0.11003
1277	66.08475	313.311	27.3112	0.0801801	0.11003
1278	66.1365	235.311	35.3112	0.130481	0.11003
1279	66.18825	256.311	32.3112	0.11195	0.11003
1280	66.24	294.311	44.3112	0.130857	0.11003
1281	66.29175	296.311	37.3112	0.111836	0.11003
1282	66.3435	274.311	4.31115	0.0154731	0.11003
1283	66.39525	246.311	31.3112	0.112783	0.11003
1284	66.447	251.311	26.3112	0.0947731	0.11003
1285	66.49875	246.311	40.3112	0.140642	0.11003
1286	66.5505	239.311	40.3112	0.144163	0.11003
1287	66.60225	208.311	35.3112	0.144942	0.11003
1288	66.654	277.311	42.3112	0.132379	0.11003
1289	66.70575	260.311	16.3112	0.0589654	0.11003
1290	66.7575	286.311	30.3112	0.0957328	0.11003
1291	66.80925	301.311	34.3112	0.102231	0.11003
1292	66.861	289.311	39.3112	0.119624	0.11003
1293	66.91275	358.311	17.3112	0.0460866	0.11003
1294	66.9645	391.311	28.3112	0.0674681	0.11003
1295	67.01625	314.311	27.3112	0.0799454	0.11003
1296	67.068	302.311	81.3112	0.211956	0.11003
1297	67.11975	320.311	24.3112	0.0705443	0.11003
1298	67.1715	220.311	22.3112	0.0919583	0.11003
1299	67.22325	237.311	49.3112	0.172042	0.11003
1300	67.275	280.311	21.3112	0.0706551	0.11003
1301	67.32675	245.311	22.3112	0.083368	0.11003
1302	67.3785	262.311	30.3112	0.103584	0.11003
1303	67.43025	345.311	44.3112	0.113728	0.11003
1304	67.482	274.311	38.3112	0.122548	0.11003
1305	67.53375	304.311	44.3112	0.127104	0.11003
1306	67.5855	280.311	53.3112	0.159795	0.11003
1307	67.63725	264.311	36.3112	0.120787	0.11003
1308	67.689	270.311	51.3112	0.159538	0.11003
1309	67.74075	320.311	26.3112	0.0759072	0.11003
1310	67.7925	319.311	23.3112	0.0680374	0.11003
1311	67.84425	324.311	6.31115	0.0190887	0.11003
1312	67.896	212.311	62.3112	0.226897	0.11003
1313	67.94775	301.311	49.3112	0.140639	0.11003
1314	67.9995	271.311	43.3112	0.137661	0.11003
1315	68.05125	309.311	39.3112	0.112761	0.11003
1316	68.103	320.311	51.3112	0.138073	0.11003
1317	68.15475	288.311	39.3112	0.119989	0.11003
1318	68.2065	240.311	44.3112	0.155684	0.11003
1319	68.25825	281.311	9.31115	0.0320387	0.11003
1320	68.31	288.311	21.3112	0.0688295	0.11003
1321	68.36175	332.311	52.3112	0.136006	0.11003
1322	68.4135	245.311	31.3112	0.113191	0.11003
1323	68.46525	276.311	73.3112	0.209687	0.11003
1324	68.517	344.311	55.3112	0.138409	0.11003
1325	68.56875	345.311	35.3112	0.0927721	0.11003
1326	68.6205	290.311	45.3112	0.135006	0.11003
1327	68.67225	264.311	21.3112	0.074613	0.11003
1328	68.724	256.311	36.3112	0.124089	0.11003
1329	68.77575	277.311	43.3112	0.135085	0.11003
1330	68.8275	308.311	53.3112	0.147422	0.11003
1331	68.87925	289.311	29.3112	0.0919934	0.11003
1332	68.931	270.311	32.3112	0.10677	0.11003
1333	68.98275	255.311	48.3112	0.159116	0.11003
1334	69.0345	292.311	46.3112	0.136763	0.11003
1335	69.08625	271.311	26.3112	0.0884044	0.11003
1336	69.138	295.311	67.3112	0.185623	0.11003
1337	69.18975	261.311	44.3112	0.144987	0.11003
1338	69.2415	292.311	44.3112	0.131635	0.11003
1339	69.29325	314.311	17.3112	0.0522014	0.11003
1340	69.345	263.311	47.3112	0.152311	0.11003
1341	69.39675	376.311	25.3112	0.0630222	0.11003
1342	69.4485	271.311	60.3112	0.181867	0.11003
1343	69.50025	281.311	40.3112	0.125337	0.11003
1344	69.552	351.311	37.3112	0.0960087	0.11003
1345	69.60375	314.311	49.3112	0.135611	0.11003
1346	69.6555	289.311	43.3112	0.130211	0.11003
1347	69.70725	296.311	27.3112	0.084392	0.11003
1348	69.759	322.311	12.3112	0.0367912	0.11003
1349	69.81075	326.311	58.3112	0.151606	0.11003
1350	69.8625	275.311	35.3112	0.113679	0.11003
1351	69.91425	349.311	45.3112	0.114822	0.11003
1352	69.966	264.311	19.3112	0.0680875	0.11003
1353	70.01775	347.311	80.3112	0.187809	0.11003
1354	70.0695	188.311	35.3112	0.157905	0.11003
1355	70.12125	262.311	50.3112	0.160933	0.11003
1356	70.173	324.311	75.3112	0.188456	0.11003
1357	70.22475	217.311	20.3112	0.0854766	0.11003
1358	70.2765	332.311	34.3112	0.0935871	0.11003
1359	70.32825	305.311	42.3112	0.121716	0.11003
1360	70.38	292.311	58.3112	0.166308	0.11003
1361	70.43175	363.311	37.3112	0.0931329	0.11003
1362	70.4835	255.311	54.3112	0.175411	0.11003
1363	70.53525	349.311	51.3112	0.128079	0.11003
1364	70.587	270.311	57.3112	0.17493	0.11003
1365	70.63875	305.311	35.3112	0.103667	0.11003
1366	70.6905	315.311	68.3112	0.178069	0.11003
1367	70.74225	329.311	21.3112	0.0607809	0.11003
1368	70.794	236.311	27.3112	0.103599	0.11003
1369	70.84575	325.311	63.3112	0.162912	0.11003
1370	70.8975	223.311	46.3112	0.171763	0.11003
1371	70.94925	273.311	40.3112	0.128534	0.11003
1372	71.001	322.311	58.3112	0.153199	0.11003
1373	71.05275	273.311	20.3112	0.0691744	0.11003
1374	71.1045	277.311	40.3112	0.126915	0.11003
1375	71.15625	296.311	41.3112	0.122359	0.11003
1376	71.208	315.311	38.3112	0.108339	0.11003
1377	71.25975	300.311	63.3112	0.174112	0.11003
1378	71.3115	322.311	45.3112	0.123255	0.11003
1379	71.36325	326.311	37.3112	0.10261	0.11003
1380	71.415	324.311	34.3112	0.0956748	0.11003
1381	71.46675	380.311	34.3112	0.0827528	0.11003
1382	71.5185	202.311	16.3112	0.0746088	0.11003
1383	71.57025	264.311	23.3112	0.0810477	0.11003
1384	71.622	268.311	50.3112	0.157902	0.11003
1385	71.67375	250.311	50.3112	0.167357	0.11003
1386	71.7255	306.311	70.3112	0.186689	0.11003
1387	71.77725	316.311	34.3112	0.0978578	0.11003
1388	71.829	282.311	41.3112	0.127652	0.11003
1389	71.88075	244.311	46.3112	0.159352	0.11003
1390	71.9325	238.311	25.3112	0.0960129	0.11003
1391	71.98425	312.311	24.3112	0.0722208	0.11003
1392	72.036	293.311	30.3112	0.0936621	0.11003
1393	72.08775	315.311	21.3112	0.0633088	0.11003
1394	72.1395	290.311	29.3112	0.0917055	0.11003
1395	72.19125	382.311	3.31115	0.00858652	0.11003
1396	72.243	319.311	29.3112	0.0840771	0.11003
1397	72.29475	304.311	17.3112	0.0538244	0.11003
1398	72.3465	336.311	54.3112	0.139037	0.11003
1399	72.39825	279.311	115.311	0.292206	0.11003
1400	72.45	81.3114	155.311	0.656367	0.553931
1401	72.50175	98.3114	164.311	0.625655	0.553931
1402	72.5535	111.311	121.311	0.521494	0.553931
1403	72.60525	122.311	199.311	0.619705	0.553931
1404	72.657	165.311	192.311	0.537749	0.553931
1405	72.70875	131.311	82.3112	0.385311	0.553931
1406	72.7605	179.311	150.311	0.45601	0.553931
1407	72.81225	159.311	141.311	0.470062	0.553931
1408	72.864	134.311	133.311	0.498131	0.553931
1409	72.91575	170.311	125.311	0.423889	0.553931
1410	72.9675	109.311	148.311	0.575692	0.553931
1411	73.01925	141.311	143.311	0.503513	0.553931
1412	73.071	107.311	154.311	0.589824	0.553931
1413	73.12275	114.311	88.3112	0.435841	0.553931
1414	73.1745	128.311	194.311	0.602286	0.553931
1415	73.22625	139.311	157.311	0.530341	0.553931
1416	73.278	89.3114	152.311	0.630368	0.553931
1417	73.32975	164.311	108.311	0.397293	0.553931
1418	73.3815	122.311	148.311	0.548037	0.553931
1419	73.43325	154.311	92.3112	0.374301	0.553931
1420	73.485	143.311	167.311	0.538632	0.553931
1421	73.53675	156.311	166.311	0.515498	0.553931
1422	73.5885	170.311	162.311	0.487974	0.553931
1423	73.64025	145.311	137.311	0.485846	0.553931
1424	73.692	113.311	186.311	0.62182	0.553931
1425	73.74375	171.311	92.3112	0.350164	0.553931
1426	73.7955	63.3114	169.311	0.727836	0.553931
1427	73.84725	155.311	134.311	0.463746	0.553931
1428	73.899	192.311	133.311	0.409404	0.553931
1429	73.95075	162.311	104.311	0.391232	0.553931
1430	74.0025	88.3114	93.3112	0.513764	0.553931
1431	74.05425	134.311	218.311	0.619107	0.553931
1432	74.106	115.311	139.311	0.547128	0.553931
1433	74.15775	130.311	177.311	0.576392	0.553931
1434	74.2095	167.311	142.311	0.459628	0.553931
1435	74.26125	176.311	111.311	0.387004	0.553931
1436	74.313	146.311	100.311	0.40674	0.553931
1437	74.36475	113.311	154.311	0.5766	0.553931
1438	74.4165	120.311	105.311	0.466758	0.553931
1439	74.46825	85.3114	189.311	0.68935	0.553931
1440	74.52	93.3114	161.311	0.633531	0.553931
1441	74.57175	148.311	163.311	0.524067	0.553931
1442	74.6235	138.311	93.3112	0.402859	0.553931
1443	74.67525	150.311	128.311	0.46052	0.553931
1444	74.727	196.311	153.311	0.438505	0.553931
1445	74.77875	153.311	168.311	0.523319	0.553931
1446	74.8305	141.311	160.311	0.531496	0.553931
1447	74.88225	86.3114	125.311	0.592145	0.553931
1448	74.934	106.311	154.311	0.592087	0.553931
1449	74.98575	86.3114	184.311	0.681064	0.553931
1450	75.0375	110.311	167.311	0.602657	0.553931
1451	75.08925	138.311	149.311	0.519122	0.553931
1452	75.141	148.311	159.311	0.517879	0.553931
1453	75.19275	87.3114	117.311	0.573305	0.553931
1454	75.2445	109.311	115.311	0.513355	0.553931
1455	75.29625	130.311	143.311	0.523755	0.553931
1456	75.348	130.311	158.311	0.548506	0.553931
1457	75.39975	150.311	109.311	0.421039	0.553931
1458	75.4515	98.3114	140.311	0.588005	0.553931
1459	75.50325	99.3114	197.311	0.665193	0.553931
1460	75.555	124.311	167.311	0.573725	0.553931
1461	75.60675	129.311	116.311	0.473536	0.553931
1462	75.6585	108.311	140.311	0.564354	0.553931
1463	75.71025	88.3114	149.311	0.628354	0.553931
1464	75.762	119.311	130.311	0.522033	0.553931
1465	75.81375	102.311	146.311	0.588487	0.553931
1466	75.8655	139.311	69.3112	0.332232	0.553931
1467	75.91725	134.311	127.311	0.486622	0.553931
1468	75.969	123.311	100.311	0.448574	0.553931
1469	76.02075	132.311	136.311	0.507445	0.553931
1470	76.0725	77.3114	150.311	0.660353	0.553931
1471	76.12425	85.3114	162.311	0.655478	0.553931
1472	76.176	110.311	165.311	0.599774	0.553931
1473	76.22775	117.311	142.311	0.548146	0.553931
1474	76.2795	172.311	131.311	0.432482	0.553931
1475	76.33125	129.311	90.3112	0.411211	0.553931
1476	76.383	95.3114	134.311	0.584922	0.553931
1477	76.43475	120.311	103.311	0.461989	0.553931
1478	76.4865	137.311	144.311	0.512428	0.553931
1479	76.53825	175.311	122.311	0.410961	0.553931
1480	76.59	127.311	107.311	0.457378	0.553931
1481	76.64175	159.311	108.311	0.404716	0.553931
1482	76.6935	106.311	174.311	0.621159	0.553931
1483	76.74525	90.3114	117.311	0.565021	0.553931
1484	76.797	213.311	117.311	0.354819	0.553931
1485	76.84875	266.311	84.3112	0.240461	0.11003
1486	76.9005	228.311	58.3112	0.203442	0.11003
1487	76.95225	388.311	26.3112	0.0634581	0.11003
1488	77.004	307.311	32.3112	0.0951384	0.11003
1489	77.05575	207.311	66.3112	0.242345	0.11003
1490	77.1075	106.311	136.311	0.561824	0.553931
1491	77.15925	83.3114	188.311	0.693283	0.553931
1492	77.211	124.311	142.311	0.533755	0.553931
1493	77.26275	86.3114	182.311	0.678689	0.553931
1494	77.3145	106.311	205.311	0.658846	0.553931
1495	77.36625	147.311	196.311	0.571299	0.553931
1496	77.418	126.311	122.311	0.491955	0.553931
1497	77.46975	146.311	132.311	0.474876	0.553931
1498	77.5215	177.311	116.311	0.396125	0.553931
1499	77.57325	90.3114	135.311	0.599724	0.553931
1500	77.625	107.311	71.3112	0.399228	0.553931
1501	77.67675	137.311	195.311	0.587186	0.553931
1502	77.7285	118.311	117.311	0.497878	0.553931
1503	77.78025	141.311	96.3112	0.405312	0.553931
1504	77.832	136.311	127.311	0.48293	0.553931
1505	77.88375	100.311	111.311	0.525989	0.553931
1506	77.9355	158.311	178.311	0.529707	0.553931
1507	77.98725	106.311	91.3112	0.462048	0.553931
1508	78.039	93.3114	121.311	0.56523	0.553931
1509	78.09075	124.311	155.311	0.555431	0.553931
1510	78.1425	81.3114	112.311	0.580052	0.553931
1511	78.19425	138.311	130.311	0.485109	0.553931
1512	78.246	104.311	161.311	0.607295	0.553931
1513	78.29775	146.311	167.311	0.533479	0.553931
1514	78.3495	115.311	138.311	0.545343	0.553931
1515	78.40125	137.311	110.311	0.445481	0.553931
1516	78.453	158.311	97.3112	0.380683	0.553931
1517	78.50475	106.311	150.311	0.585729	0.553931
1518	78.5565	118.311	174.311	0.595686	0.553931
1519	78.60825	110.311	125.311	0.53183	0.553931
1520	78.66	104.311	161.311	0.607295	0.553931
1521	78.71175	122.311	164.311	0.573267	0.553931
1522	78.7635	111.311	222.311	0.666355	0.553931
1523	78.81525	148.311	211.311	0.587592	0.553931
1524	78.867	113.311	170.311	0.600485	0.553931
1525	78.91875	119.311	131.311	0.52394	0.553931
1526	78.9705	108.311	120.311	0.526244	0.553931
1527	79.02225	166.311	137.311	0.452243	0.553931
1528	79.074	59.3114	134.311	0.693675	0.553931
1529	79.12575	153.311	152.311	0.498364	0.553931
1530	79.1775	141.311	143.311	0.503513	0.553931
1531	79.22925	99.3114	181.311	0.646103	0.553931
1532	79.281	129.311	145.311	0.529131	0.553931
1533	79.33275	105.311	128.311	0.549224	0.553931
1534	79.3845	118.311	159.311	0.573841	0.553931
1535	79.43625	148.311	164.311	0.52559	0.553931
1536	79.488	120.311	143.311	0.543623	0.553931
1537	79.53975	115.311	183.311	0.613856	0.553931
1538	79.5915	81.3114	92.3112	0.531677	0.553931
1539	79.64325	149.311	148.311	0.49832	0.553931
1540	79.695	193.311	110.311	0.363317	0.553931
1541	79.74675	128.311	89.3112	0.410395	0.553931
1542	79.7985	84.3114	178.311	0.678964	0.553931
1543	79.85025	127.311	147.311	0.536413	0.553931
1544	79.902	115.311	196.311	0.629965	0.553931
1545	79.95375	112.311	105.311	0.483917	0.553931
1546	80.0055	104.311	148.311	0.587086	0.553931
1547	80.05725	160.311	156.311	0.493683	0.553931
1548	80.109	195.311	151.311	0.43653	0.553931
1549	80.16075	141.311	125.311	0.469995	0.553931
1550	80.2125	158.311	159.311	0.501574	0.553931
1551	80.26425	109.311	110.311	0.502276	0.553931
1552	80.316	97.3114	122.311	0.556915	0.553931
1553	80.36775	144.311	155.311	0.518356	0.553931
1554	80.4195	111.311	121.311	0.521494	0.553931
1555	80.47125	144.311	105.311	0.421882	0.553931
1556	80.523	86.3114	121.311	0.584287	0.553931
1557	80.57475	158.311	115.311	0.421424	0.553931
1558	80.6265	129.311	181.311	0.583703	0.553931
1559	80.67825	103.311	184.311	0.640809	0.553931
1560	80.73	109.311	128.311	0.539979	0.553931
1561	80.78175	77.3114	145.311	0.652724	0.553931
1562	80.8335	100.311	124.311	0.553422	0.553931
1563	80.88525	138.311	173.311	0.556157	0.553931
1564	80.937	145.311	76.3112	0.344329	0.553931
1565	80.98875	145.311	90.3112	0.383287	0.553931
1566	81.0405	79.3114	82.3112	0.50928	0.553931
1567	81.09225	157.311	68.3112	0.302767	0.553931
1568	81.144	124.311	115.311	0.48122	0.553931
1569	81.19575	117.311	181.311	0.607158	0.553931
1570	81.2475	107.311	94.3112	0.467761	0.553931
1571	81.29925	103.311	130.311	0.557785	0.553931
1572	81.351	167.311	135.311	0.447129	0.553931
1573	81.40275	178.311	125.311	0.41272	0.553931
1574	81.4545	99.3114	96.3112	0.492332	0.553931
1575	81.50625	161.311	161.311	0.5	0.553931
1576	81.558	104.311	146.311	0.583791	0.553931
1577	81.60975	105.311	115.311	0.522663	0.553931
1578	81.6615	144.311	129.311	0.47259	0.553931
1579	81.71325	139.311	62.3112	0.309049	0.553931
1580	81.765	94.3114	118.311	0.556438	0.553931
1581	81.81675	86.3114	169.311	0.662348	0.553931
1582	81.8685	138.311	93.3112	0.402859	0.553931
1583	81.92025	109.311	124.311	0.532103	0.553931
1584	81.972	102.311	184.311	0.643045	0.553931
1585	82.02375	85.3114	152.311	0.640979	0.553931
1586	82.0755	76.3114	151.311	0.664746	0.553931
1587	82.12725	93.3114	143.311	0.605653	0.553931
1588	82.179	156.311	128.311	0.450812	0.553931
1589	82.23075	86.3114	149.311	0.633688	0.553931
1590	82.2825	90.3114	110.311	0.549844	0.553931
1591	82.33425	103.311	155.311	0.600532	0.553931
1592	82.386	122.311	66.3112	0.351555	0.553931
1593	82.43775	118.311	134.311	0.531667	0.553931
1594	82.4895	114.311	147.311	0.563068	0.553931
1595	82.54125	109.311	150.311	0.57896	0.553931
1596	82.593	88.3114	158.311	0.641917	0.553931
1597	82.64475	114.311	127.311	0.526901	0.553931
1598	82.6965	119.311	183.311	0.605742	0.553931
1599	82.74825	113.311	139.311	0.55146	0.553931
1600	82.8	88.3114	147.311	0.6252	0.553931
1601	82.85175	152.311	145.311	0.48824	0.553931
1602	82.9035	133.311	121.311	0.476435	0.553931
1603	82.95525	117.311	188.311	0.616156	0.553931
1604	83.007	123.311	174.311	0.585679	0.553931
1605	83.05875	247.311	76.3112	0.235803	0.11003
1606	83.1105	323.311	19.3112	0.0563628	0.11003
1607	83.16225	303.311	9.31115	0.029784	0.11003
1608	83.214	233.311	30.3112	0.114979	0.11003
1609	83.26575	236.311	33.3112	0.123547	0.11003
1610	83.3175	268.311	-0.688846	-0.00257395	0.11003
1611	83.36925	222.311	19.3112	0.0799228	0.11003
1612	83.421	227.311	14.3112	0.0592294	0.11003
1613	83.47275	324.311	36.3112	0.10069	0.11003
1614	83.5245	228.311	8.31115	0.0351241	0.11003
1615	83.57625	185.311	39.3112	0.17501	0.11003
1616	83.628	341.311	7.31115	0.0209715	0.11003
1617	83.67975	293.311	3.31115	0.0111629	0.11003
1618	83.7315	234.311	45.3112	0.162044	0.11003
1619	83.78325	199.311	26.3112	0.116616	0.11003
1620	83.835	278.311	53.3112	0.160759	0.11003
1621	83.88675	276.311	43.3112	0.135507	0.11003
1622	83.9385	339.311	17.3112	0.048542	0.11003
1623	83.99025	289.311	34.3112	0.106022	0.11003
1624	84.042	290.311	37.3112	0.113885	0.11003
1625	84.09375	245.311	33.3112	0.119557	0.11003
1626	84.1455	224.311	22.3112	0.0904668	0.11003
1627	84.19725	310.311	71.3112	0.186863	0.11003
1628	84.249	321.311	11.3112	0.034006	0.11003
1629	84.30075	244.311	18.3112	0.0697242	0.11003
1630	84.3525	204.311	122.311	0.374473	0.553931
1631	84.40425	110.311	155.311	0.584706	0.553931
1632	84.456	126.311	158.311	0.556214	0.553931
1633	84.50775	105.311	150.311	0.58802	0.553931
1634	84.5595	97.3114	163.311	0.62662	0.553931
1635	84.61125	96.3114	159.311	0.623228	0.553931
1636	84.663	90.3114	155.311	0.632316	0.553931
1637	84.71475	97.3114	107.311	0.524435	0.553931
1638	84.7665	122.311	90.3112	0.424749	0.553931
1639	84.81825	135.311	130.311	0.490588	0.553931
1640	84.87	98.3114	94.3112	0.489616	0.553931
1641	84.92175	153.311	93.3112	0.378356	0.553931
1642	84.9735	160.311	205.311	0.561539	0.553931
1643	85.02525	91.3114	110.311	0.547117	0.553931
1644	85.077	119.311	110.311	0.480402	0.553931
1645	85.12875	97.3114	166.311	0.630869	0.553931
1646	85.1805	103.311	115.311	0.527444	0.553931
1647	85.23225	170.311	135.311	0.442739	0.553931
1648	85.284	107.311	159.311	0.597516	0.553931
1649	85.33575	140.311	146.311	0.510466	0.553931
1650	85.3875	110.311	106.311	0.490767	0.553931
1651	85.43925	171.311	46.3112	0.212805	0.11003
1652	85.491	256.311	9.31115	0.0350541	0.11003
1653	85.54275	308.311	42.3112	0.120674	0.11003
1654	85.5945	371.311	42.3112	0.102294	0.11003
1655	85.64625	294.311	2.31115	0.00779157	0.11003
1656	85.698	304.311	17.3112	0.0538244	0.11003
1657	85.74975	242.311	65.3112	0.212309	0.11003
1658	85.8015	265.311	17.3112	0.0612519	0.11003
1659	85.85325	256.311	30.3112	0.105753	0.11003
1660	85.905	280.311	-7.68885	-0.0282033	0.11003
1661	85.95675	241.311	22.3112	0.084633	0.11003
1662	86.0085	291.311	31.3112	0.097052	0.11003
1663	86.06025	295.311	40.3112	0.120109	0.11003
1664	86.112	264.311	42.3112	0.137991	0.11003
1665	86.16375	281.311	32.3112	0.103026	0.11003
1666	86.2155	234.311	2.31115	0.00976726	0.11003
1667	86.26725	213.311	2.31115	0.0107185	0.11003
1668	86.319	297.311	26.3112	0.081302	0.11003
1669	86.37075	303.311	39.3112	0.114736	0.11003
1670	86.4225	236.311	28.3112	0.106987	0.11003
1671	86.47425	312.311	24.3112	0.0722208	0.11003
1672	86.526	184.311	27.3112	0.129056	0.11003
1673	86.57775	251.311	32.3112	0.113923	0.11003
1674	86.6295	253.311	37.3112	0.128384	0.11003
1675	86.68125	265.311	-17.6888	-0.0714347	0.11003
1676	86.733	137.311	50.3112	0.268151	0.11003
1677	86.78475	258.311	35.3112	0.12026	0.11003
1678	86.8365	249.311	50.3112	0.167915	0.11003
1679	86.88825	256.311	7.31115	0.0277334	0.11003
1680	86.94	273.311	30.3112	0.0998317	0.11003
1681	86.99175	252.311	28.3112	0.100887	0.11003
1682	87.0435	208.311	51.3112	0.197638	0.11003
1683	87.09525	227.311	39.3112	0.147441	0.11003
1684	87.147	223.311	-2.68885	-0.0121875	0.11003
1685	87.19875	269.311	0.311154	0.00115403	0.11003
1686	87.2505	242.311	13.3112	0.0520735	0.11003
1687	87.30225	274.311	12.3112	0.0429525	0.11003
1688	87.354	249.311	49.3112	0.165129	0.11003
1689	87.40575	249.311	-0.688846	-0.00277065	0.11003
1690	87.4575	223.311	8.31115	0.0358823	0.11003
1691	87.50925	321.311	21.3112	0.0622001	0.11003
1692	87.561	267.311	28.3112	0.0957679	0.11003
1693	87.61275	237.311	-2.68885	-0.0114603	0.11003
1694	87.6645	244.311	30.3112	0.110374	0.11003
1695	87.71625	200.311	8.31115	0.0398382	0.11003
1696	87.768	272.311	28.3112	0.0941751	0.11003
1697	87.81975	250.311	22.3112	0.081839	0.11003
1698	87.8715	209.311	38.3112	0.154716	0.11003
1699	87.92325	235.311	37.3112	0.13686	0.11003
1700	87.975	231.311	53.3112	0.187305	0.11003
1701	88.02675	278.311	57.3112	0.170761	0.11003
1702	88.0785	290.311	22.3112	0.0713677	0.11003
1703	88.13025	270.311	60.3112	0.182417	0.11003
1704	88.182	298.311	24.3112	0.0753548	0.11003
1705	88.23375	240.311	-4.68885	-0.0198998	0.11003
1706	88.2855	214.311	31.3112	0.127477	0.11003
1707	88.33725	231.311	37.3112	0.138898	0.11003
1708	88.389	229.311	31.3112	0.12014	0.11003
1709	88.44075	190.311	6.31115	0.0320978	0.11003
1710	88.4925	277.311	23.3112	0.0775429	0.11003
1711	88.54425	226.311	8.31115	0.0354235	0.11003
1712	88.596	229.311	46.3112	0.168024	0.11003
1713	88.64775	254.311	22.3112	0.0806556	0.11003
1714	88.6995	344.311	14.3112	0.0399059	0.11003
1715	88.75125	273.311	30.3112	0.0998317	0.11003
1716	88.803	232.311	57.3112	0.197882	0.11003
1717	88.85475	281.311	8.31115	0.0286965	0.11003
1718	88.9065	261.311	18.3112	0.0654853	0.11003
1719	88.95825	202.311	14.3112	0.0660649	0.11003
1720	89.01	290.311	35.3112	0.108442	0.11003
1721	89.06175	197.311	55.3112	0.218948	0.11003
1722	89.1135	316.311	14.3112	0.0432855	0.11003
1723	89.16525	280.311	31.3112	0.100478	0.11003
1724	89.217	274.311	40.3112	0.128125	0.11003
1725	89.26875	291.311	21.3112	0.068169	0.11003
1726	89.3205	311.311	55.3112	0.150867	0.11003
1727	89.37225	311.311	37.3112	0.107025	0.11003
1728	89.424	292.311	39.3112	0.118542	0.11003
1729	89.47575	320.311	20.3112	0.0596295	0.11003
1730	89.5275	316.311	28.3112	0.0821512	0.11003
1731	89.57925	274.311	49.3112	0.152372	0.11003
1732	89.631	331.311	11.3112	0.0330135	0.11003
1733	89.68275	349.311	49.3112	0.123704	0.11003
1734	89.7345	298.311	39.3112	0.116435	0.11003
1735	89.78625	318.311	20.3112	0.0599817	0.11003
1736	89.838	301.311	13.3112	0.0423083	0.11003
1737	89.88975	277.311	38.3112	0.121383	0.11003
1738	89.9415	383.311	44.3112	0.103622	0.11003
1739	89.99325	314.311	45.3112	0.125996	0.11003
1740	90.045	306.311	16.3112	0.050558	0.11003
1741	90.09675	359.311	31.3112	0.0801571	0.11003
1742	90.1485	285.311	45.3112	0.137048	0.11003
1743	90.20025	282.311	25.3112	0.0822799	0.11003
1744	90.252	288.311	60.3112	0.172998	0.11003
1745	90.30375	314.311	20.3112	0.0606987	0.11003
1746	90.3555	319.311	52.3112	0.140764	0.11003
1747	90.40725	266.311	31.3112	0.105204	0.11003
1748	90.459	296.311	27.3112	0.084392	0.11003
1749	90.51075	239.311	18.3112	0.0710775	0.11003
1750	90.5625	337.311	39.3112	0.104378	0.11003
1751	90.61425	289.311	19.3112	0.0625721	0.11003
1752	90.666	227.311	8.31115	0.0352732	0.11003
1753	90.71775	287.311	48.3112	0.143945	0.11003
1754	90.7695	361.311	34.3112	0.086727	0.11003
1755	90.82125	221.311	25.3112	0.102631	0.11003
1756	90.873	285.311	28.3112	0.0902714	0.11003
1757	90.92475	275.311	56.3112	0.169805	0.11003
1758	90.9765	246.311	24.3112	0.0898342	0.11003
1759	91.02825	313.311	15.3112	0.0465919	0.11003
1760	91.08	241.311	49.3112	0.169674	0.11003
1761	91.13175	343.311	29.3112	0.0786618	0.11003
1762	91.1835	317.311	44.3112	0.122534	0.11003
1763	91.23525	282.311	31.3112	0.0998371	0.11003
1764	91.287	308.311	19.3112	0.0589433	0.11003
1765	91.33875	284.311	35.3112	0.110478	0.11003
1766	91.3905	270.311	27.3112	0.0917644	0.11003
1767	91.44225	285.311	27.3112	0.0873614	0.11003
1768	91.494	282.311	21.3112	0.0701896	0.11003
1769	91.54575	225.311	40.3112	0.151761	0.11003
1770	91.5975	368.311	32.3112	0.0806524	0.11003
1771	91.64925	303.311	51.3112	0.144692	0.11003
1772	91.701	322.311	55.3112	0.146472	0.11003
1773	91.75275	306.311	24.3112	0.0735315	0.11003
1774	91.8045	329.311	61.3112	0.156958	0.11003
1775	91.85625	317.311	36.3112	0.102683	0.11003
1776	91.908	311.311	42.3112	0.119651	0.11003
1777	91.95975	314.311	79.3112	0.20149	0.11003
1778	92.0115	348.311	59.3112	0.145505	0.11003
1779	92.06325	329.311	34.3112	0.0943593	0.11003
1780	92.115	332.311	32.3112	0.0886154	0.11003
1781	92.16675	311.311	45.3112	0.127056	0.11003
1782	92.2185	323.311	57.3112	0.150572	0.11003
1783	92.27025	324.311	31.3112	0.088046	0.11003
1784	92.322	296.311	35.3112	0.10648	0.11003
1785	92.37375	281.311	-0.688846	-0.00245471	0.11003
1786	92.4255	289.311	40.3112	0.122295	0.11003
1787	92.47725	236.311	6.31115	0.0260122	0.11003
1788	92.529	292.311	29.3112	0.0911353	0.11003
1789	92.58075	331.311	32.3112	0.0888591	0.11003
1790	92.6325	344.311	34.3112	0.090621	0.11003
1791	92.68425	249.311	55.3112	0.181573	0.11003
1792	92.736	254.311	56.3112	0.181285	0.11003
1793	92.78775	320.311	18.3112	0.0540754	0.11003
1794	92.8395	331.311	38.3112	0.103649	0.11003
1795	92.89125	375.311	49.3112	0.116129	0.11003
1796	92.943	291.311	18.3112	0.0591403	0.11003
1797	92.99475	292.311	11.3112	0.037254	0.11003
1798	93.0465	277.311	29.3112	0.0955936	0.11003
1799	93.09825	346.311	28.3112	0.0755725	0.11003
1800	93.15	311.311	23.3112	0.069664	0.11003
1801	93.20175	293.311	61.3112	0.172891	0.11003
1802	93.2535	391.311	45.3112	0.103776	0.11003
1803	93.30525	328.311	28.3112	0.0793869	0.11003
1804	93.357	346.311	36.3112	0.0949007	0.11003
1805	93.40875	272.311	68.3112	0.200548	0.11003
1806	93.4605	344.311	24.3112	0.0659514	0.11003
1807	93.51225	234.311	34.3112	0.12773	0.11003
1808	93.564	319.311	45.3112	0.124269	0.11003
1809	93.61575	291.311	24.3112	0.077026	0.11003
1810	93.6675	284.311	37.3112	0.116009	0.11003
1811	93.71925	357.311	65.3112	0.154538	0.11003
1812	93.771	302.311	16.3112	0.0511927	0.11003
1813	93.82275	330.311	6.31115	0.0187485	0.11003
1814	93.8745	304.311	44.3112	0.127104	0.11003
1815	93.92625	318.311	15.3112	0.0458936	0.11003
1816	93.978	263.311	32.3112	0.109299	0.11003
1817	94.02975	341.311	33.3112	0.0889193	0.11003
1818	94.0815	295.311	13.3112	0.0431309	0.11003
1819	94.13325	310.311	29.3112	0.0863051	0.11003
1820	94.185	372.311	19.3112	0.0493106	0.11003
1821	94.23675	321.311	32.3112	0.0913719	0.11003
1822	94.2885	343.311	48.3112	0.123362	0.11003
1823	94.34025	261.311	20.3112	0.0721219	0.11003
1824	94.392	385.311	9.31115	0.0235951	0.11003
1825	94.44375	314.311	37.3112	0.106111	0.11003
1826	94.4955	296.311	10.3112	0.0336282	0.11003
1827	94.54725	295.311	16.3112	0.0523427	0.11003
1828	94.599	329.311	46.3112	0.123292	0.11003
1829	94.65075	359.311	32.3112	0.0825059	0.11003
1830	94.7025	307.311	38.3112	0.110847	0.11003
1831	94.75425	285.311	19.3112	0.0633937	0.11003
1832	94.806	288.311	42.3112	0.127974	0.11003
1833	94.85775	310.311	52.3112	0.144258	0.11003
1834	94.9095	317.311	24.3112	0.0711638	0.11003
1835	94.96125	359.311	69.3112	0.161707	0.11003
1836	95.013	289.311	24.3112	0.0775172	0.11003
1837	95.06475	352.311	47.3112	0.11839	0.11003
1838	95.1165	313.311	4.31115	0.0135732	0.11003
1839	95.16825	354.311	38.3112	0.0975776	0.11003
1840	95.22	288.311	51.3112	0.151083	0.11003
1841	95.27175	367.311	7.31115	0.0195161	0.11003
1842	95.3235	243.311	43.3112	0.151109	0.11003
1843	95.37525	387.311	45.3112	0.104736	0.11003
1844	95.427	293.311	52.3112	0.151353	0.11003
1845	95.47875	289.311	13.3112	0.043986	0.11003
1846	95.5305	329.311	42.3112	0.113855	0.11003
1847	95.58225	356.311	18.3112	0.0488789	0.11003
1848	95.634	313.311	35.3112	0.101288	0.11003
1849	95.68575	315.311	6.31115	0.0196229	0.11003
1850	95.7375	344.311	28.3112	0.0759781	0.11003
1851	95.78925	305.311	18.3112	0.0565818	0.11003
1852	95.841	334.311	25.3112	0.0703826	0.11003
1853	95.89275	300.311	24.3112	0.0748905	0.11003
1854	95.9445	250.311	47.3112	0.158964	0.11003
1855	95.99625	366.311	31.3112	0.0787459	0.11003
1856	96.048	244.311	70.3112	0.223478	0.11003
1857	96.09975	370.311	21.3112	0.0544176	0.11003
1858	96.1515	317.311	13.3112	0.0402609	0.11003
1859	96.20325	288.311	41.3112	0.125329	0.11003
1860	96.255	298.311	43.3112	0.126781	0.11003
1861	96.30675	239.311	8.31115	0.0335638	0.11003
1862	96.3585	295.311	43.3112	0.127904	0.11003
1863	96.41025	376.311	16.3112	0.0415441	0.11003
1864	96.462	352.311	54.3112	0.133567	0.11003
1865	96.51375	284.311	47.3112	0.142666	0.11003
1866	96.5655	118.311	63.3112	0.348586	0.553931
1867	96.61725	90.3114	133.311	0.596144	0.553931
1868	96.669	89.3114	89.3112	0.499999	0.553931
1869	96.72075	121.311	68.3112	0.360248	0.553931
1870	96.7725	103.311	133.311	0.563392	0.553931
1871	96.82425	78.3114	115.311	0.595546	0.553931
1872	96.876	83.3114	183.311	0.687531	0.553931
1873	96.92775	115.311	128.311	0.52668	0.553931
1874	96.9795	41.3114	127.311	0.755007	0.553931
1875	97.03125	122.311	112.311	0.478689	0.553931
1876	97.083	95.3114	109.311	0.534209	0.553931
1877	97.13475	138.311	202.311	0.593945	0.553931
1878	97.1865	157.311	176.311	0.528475	0.553931
1879	97.23825	104.311	219.311	0.677676	0.553931
1880	97.29	77.3114	118.311	0.604793	0.553931
1881	97.34175	80.3114	85.3112	0.515094	0.553931
1882	97.3935	130.311	96.3112	0.424985	0.553931
1883	97.44525	108.311	128.311	0.542261	0.553931
1884	97.497	97.3114	140.311	0.590479	0.553931
1885	97.54875	106.311	143.311	0.574111	0.553931
1886	97.6005	67.3114	143.311	0.680417	0.553931
1887	97.65225	78.3114	134.311	0.631688	0.553931
1888	97.704	90.3114	146.311	0.618332	0.553931
1889	97.75575	153.311	105.311	0.4072	0.553931
1890	97.8075	133.311	169.311	0.55948	0.553931
1891	97.85925	137.311	190.311	0.580885	0.553931
1892	97.911	84.3114	148.311	0.637561	0.553931
1893	97.96275	84.3114	137.311	0.619572	0.553931
1894	98.0145	101.311	128.311	0.558792	0.553931
1895	98.06625	127.311	151.311	0.543069	0.553931
1896	98.118	120.311	142.311	0.541885	0.553931
1897	98.16975	187.311	68.3112	0.267234	0.11003
1898	98.2215	327.311	33.3112	0.0923713	0.11003
1899	98.27325	328.311	57.3112	0.14862	0.11003
1900	98.325	259.311	22.3112	0.0792236	0.11003
1901	98.37675	322.311	39.3112	0.108708	0.11003
1902	98.4285	245.311	71.3112	0.225225	0.11003
1903	98.48025	256.311	54.3112	0.174846	0.11003
1904	98.532	314.311	75.3112	0.193293	0.11003
1905	98.58375	387.311	40.3112	0.0942681	0.11003
1906	98.6355	235.311	21.3112	0.0830448	0.11003
1907	98.68725	269.311	29.3112	0.0981545	0.11003
1908	98.739	317.311	18.3112	0.0545588	0.11003
1909	98.79075	274.311	26.3112	0.0875222	0.11003
1910	98.8425	315.311	44.3112	0.123216	0.11003
1911	98.89425	377.311	26.3112	0.0651875	0.11003
1912	98.946	215.311	38.3112	0.151056	0.11003
1913	98.99775	331.311	13.3112	0.0386253	0.11003
1914	99.0495	248.311	37.3112	0.130631	0.11003
1915	99.10125	270.311	17.3112	0.0601871	0.11003
1916	99.153	335.311	76.3112	0.185391	0.11003
1917	99.20475	266.311	52.3112	0.164179	0.11003
1918	99.2565	372.311	42.3112	0.102047	0.11003
1919	99.30825	257.311	23.3112	0.0830694	0.11003
1920	99.36	321.311	8.31115	0.0252142	0.11003
1921	99.41175	305.311	45.3112	0.129231	0.11003
1922	99.4635	207.311	61.3112	0.228243	0.11003
1923	99.51525	277.311	19.3112	0.0651035	0.11003
1924	99.567	315.311	54.3112	0.146937	0.11003
1925	99.61875	257.311	49.3112	0.16082	0.11003
1926	99.6705	316.311	22.3112	0.065888	0.11003
1927	99.72225	290.311	36.3112	0.111172	0.11003
1928	99.774	280.311	38.3112	0.12024	0.11003
1929	99.82575	317.311	66.3112	0.172855	0.11003
1930	99.8775	301.311	2.31115	0.00761193	0.11003
1931	99.92925	354.311	30.3112	0.0788075	0.11003
1932	99.981	301.311	14.3112	0.0453426	0.11003
1933	100.03275	316.311	0.311154	0.000982728	0.11003
1934	100.0845	319.311	69.3112	0.178351	0.11003
1935	100.13625	298.311	38.3112	0.11381	0.11003
1936	100.188	309.311	31.3112	0.0919233	0.11003
1937	100.23975	282.311	38.3112	0.11949	0.11003
1938	100.2915	297.311	34.3112	0.103464	0.11003
1939	100.34325	282.311	24.3112	0.0792869	0.11003
1940	100.395	289.311	24.3112	0.0775172	0.11003
1941	100.44675	274.311	22.3112	0.0752173	0.11003
1942	100.4985	302.311	4.31115	0.0140601	0.11003
1943	100.55025	272.311	32.3112	0.106069	0.11003
1944	100.602	299.311	29.3112	0.089194	0.11003
1945	100.65375	270.311	53.3112	0.164733	0.11003
1946	100.7055	259.311	65.3112	0.201191	0.11003
1947	100.75725	294.311	17.3112	0.0555517	0.11003
1948	100.809	332.311	25.3112	0.0707762	0.11003
1949	100.86075	309.311	35.3112	0.102463	0.11003
1950	100.9125	347.311	25.3112	0.0679271	0.11003
1951	100.96425	389.311	14.3112	0.0354568	0.11003
1952	101.016	280.311	17.3112	0.0581648	0.11003
1953	101.06775	317.311	38.3112	0.10773	0.11003
1954	101.1195	267.311	68.3112	0.203536	0.11003
1955	101.17125	220.311	26.3112	0.106686	0.11003
1956	101.223	302.311	25.3112	0.0772571	0.11003
1957	101.27475	337.311	20.3112	0.056795	0.11003
1958	101.3265	291.311	38.3112	0.116227	0.11003
1959	101.37825	352.311	31.3112	0.0816197	0.11003
1960	101.43	239.311	10.3112	0.041307	0.11003
1961	101.48175	293.311	47.3112	0.138896	0.11003
1962	101.5335	310.311	55.3112	0.151279	0.11003
1963	101.58525	399.311	42.3112	0.0958084	0.11003
1964	101.637	310.311	19.3112	0.0585857	0.11003
1965	101.68875	283.311	35.3112	0.110824	0.11003
1966	101.7405	235.311	24.3112	0.0936404	0.11003
1967	101.79225	295.311	38.3112	0.114834	0.11003
1968	101.844	306.311	56.3112	0.155289	0.11003
1969	101.89575	310.311	29.3112	0.0863051	0.11003
1970	101.9475	295.311	33.3112	0.101366	0.11003
1971	101.99925	285.311	27.3112	0.0873614	0.11003
1972	102.051	294.311	90.3112	0.234805	0.11003
1973	102.10275	225.311	10.3112	0.0437613	0.11003
1974	102.1545	335.311	35.3112	0.0952753	0.11003
1975	102.20625	307.311	38.3112	0.110847	0.11003
1976	102.258	373.311	28.3112	0.0704919	0.11003
1977	102.30975	360.311	20.3112	0.053363	0.11003
1978	102.3615	329.311	58.3112	0.150433	0.11003
1979	102.41325	256.311	2.31115	0.0089364	0.11003
1980	102.465	229.311	63.3112	0.216358	0.11003
1981	102.51675	311.311	32.3112	0.094031	0.11003
1982	102.5685	312.311	53.3112	0.145809	0.11003
1983	102.62025	357.311	43.3112	0.10811	0.11003
1984	102.672	289.311	45.3112	0.13541	0.11003
1985	102.72375	262.311	58.3112	0.181869	0.11003
1986	102.7755	276.311	58.3112	0.17426	0.11003
1987	102.82725	228.311	27.3112	0.106842	0.11003
1988	102.879	317.311	28.3112	0.0819135	0.11003
1989	102.93075	230.311	33.3112	0.126359	0.11003
1990	102.9825	296.311	21.3112	0.0670959	0.11003
1991	103.03425	271.311	17.3112	0.0599785	0.11003
1992	103.086	335.311	82.3112	0.197095	0.11003
1993	103.13775	277.311	15.3112	0.0523239	0.11003
1994	103.1895	287.311	21.3112	0.0690525	0.11003
1995	103.24125	263.311	26.3112	0.0908464	0.11003
1996	103.293	383.311	45.3112	0.105713	0.11003
1997	103.34475	366.311	20.3112	0.0525348	0.11003
1998	103.3965	233.311	34.3112	0.128207	0.11003
[truncated: 434 more rows]
