# Supplementary material for: Functional instability allows access to DNA in longer transcription Activator-Like effector (TALE) arrays
Source: eLife. 2019 Feb 27;8:e38298. doi: 10.7554/eLife.38298 (PMC6461438; doi:10.7554/eLife.38298)
Supplement: Figure 3—source data 2. — Long time trajectories showing transitions between low- and high-FRET states (efficiencies of 0 and 0.45) for 15 nM dsDNA depicted in Figure 3B. [file elife-38298-fig3-data2.csv]

Frame	time (s)	Cy3_Emission	Cy5_Emission	Calc_FRET	HaMMy_FRET
0	0	307.367	45.6713	0.129367	0.100639
1	0.05175	296.367	31.6713	0.0965477	0.100639
2	0.1035	248.367	68.6713	0.216603	0.100639
3	0.15525	284.367	25.6713	0.0828005	0.100639
4	0.207	215.367	53.6713	0.199493	0.100639
5	0.25875	75.3669	114.671	0.603412	0.465007
6	0.3105	65.3669	70.6713	0.519496	0.465007
7	0.36225	94.3669	146.671	0.608498	0.465007
8	0.414	84.3669	145.671	0.633248	0.465007
9	0.46575	74.3669	124.671	0.626369	0.465007
10	0.5175	91.3669	99.6713	0.521735	0.465007
11	0.56925	103.367	150.671	0.593105	0.465007
12	0.621	159.367	110.671	0.409836	0.465007
13	0.67275	221.367	39.6713	0.151975	0.100639
14	0.7245	309.367	67.6713	0.179481	0.100639
15	0.77625	382.367	43.6713	0.102506	0.100639
16	0.828	260.367	59.6713	0.186451	0.100639
17	0.87975	238.367	50.6713	0.17531	0.100639
18	0.9315	252.367	69.6713	0.216345	0.100639
19	0.98325	67.3669	141.671	0.677729	0.465007
20	1.035	278.367	50.6713	0.153998	0.100639
21	1.08675	257.367	43.6713	0.145069	0.100639
22	1.1385	221.367	57.6713	0.206679	0.100639
23	1.19025	296.367	34.6713	0.104735	0.100639
24	1.242	266.367	17.6713	0.0622146	0.100639
25	1.29375	257.367	42.6713	0.14222	0.100639
26	1.3455	319.367	43.6713	0.120294	0.100639
27	1.39725	291.367	67.6713	0.188479	0.100639
28	1.449	272.367	15.6713	0.0544071	0.100639
29	1.50075	264.367	34.6713	0.115943	0.100639
30	1.5525	234.367	48.6713	0.17196	0.100639
31	1.60425	258.367	40.6713	0.136007	0.100639
32	1.656	217.367	15.6713	0.0672479	0.100639
33	1.70775	233.367	24.6713	0.0956112	0.100639
34	1.7595	250.367	45.6713	0.154275	0.100639
35	1.81125	363.367	55.6713	0.132855	0.100639
36	1.863	323.367	9.67133	0.0290397	0.100639
37	1.91475	271.367	47.6713	0.149422	0.100639
38	1.9665	331.367	39.6713	0.10692	0.100639
39	2.01825	295.367	29.6713	0.0912857	0.100639
40	2.07	240.367	88.6713	0.269486	0.100639
41	2.12175	281.367	39.6713	0.123572	0.100639
42	2.1735	298.367	31.6713	0.0959626	0.100639
43	2.22525	265.367	63.6713	0.193507	0.100639
44	2.277	247.367	34.6713	0.122931	0.100639
45	2.32875	258.367	21.6713	0.077387	0.100639
46	2.3805	82.3669	41.6713	0.335956	0.465007
47	2.43225	102.367	97.6713	0.488263	0.465007
48	2.484	104.367	59.6713	0.363765	0.465007
49	2.53575	54.3669	103.671	0.655989	0.465007
50	2.5875	79.3669	98.6713	0.554214	0.465007
51	2.63925	113.367	115.671	0.505031	0.465007
52	2.691	81.3669	116.671	0.589135	0.465007
53	2.74275	128.367	153.671	0.54486	0.465007
54	2.7945	108.367	97.6713	0.474045	0.465007
55	2.84625	72.3669	130.671	0.64358	0.465007
56	2.898	93.3669	104.671	0.528541	0.465007
57	2.94975	68.3669	100.671	0.595554	0.465007
58	3.0015	146.367	87.6713	0.374603	0.465007
59	3.05325	111.367	99.6713	0.47229	0.465007
60	3.105	120.367	102.671	0.460331	0.465007
61	3.15675	101.367	96.6713	0.488145	0.465007
62	3.2085	117.367	93.6713	0.44386	0.465007
63	3.26025	123.367	82.6713	0.401243	0.465007
64	3.312	72.3669	110.671	0.604635	0.465007
65	3.36375	98.3669	86.6713	0.468397	0.465007
66	3.4155	76.3669	94.6713	0.55351	0.465007
67	3.46725	69.3669	96.6713	0.582223	0.465007
68	3.519	147.367	77.6713	0.345147	0.465007
69	3.57075	317.367	25.6713	0.0748352	0.100639
70	3.6225	282.367	29.6713	0.0950888	0.100639
71	3.67425	252.367	65.6713	0.206489	0.100639
72	3.726	252.367	37.6713	0.129884	0.100639
73	3.77775	330.367	41.6713	0.112008	0.100639
74	3.8295	313.367	37.6713	0.107314	0.100639
75	3.88125	268.367	15.6713	0.0551733	0.100639
76	3.933	250.367	67.6713	0.212777	0.100639
77	3.98475	289.367	60.6713	0.173328	0.100639
78	4.0365	289.367	40.6713	0.123232	0.100639
79	4.08825	265.367	35.6713	0.118494	0.100639
80	4.14	241.367	52.6713	0.179131	0.100639
81	4.19175	129.367	122.671	0.486717	0.465007
82	4.2435	80.3669	105.671	0.568009	0.465007
83	4.29525	115.367	71.6713	0.383191	0.465007
84	4.347	127.367	90.6713	0.415851	0.465007
85	4.39875	58.3669	129.671	0.689601	0.465007
86	4.4505	94.3669	161.671	0.631434	0.465007
87	4.50225	85.3669	157.671	0.648751	0.465007
88	4.554	121.367	90.6713	0.427618	0.465007
89	4.60575	92.3669	116.671	0.558134	0.465007
90	4.6575	90.3669	80.6713	0.471657	0.465007
91	4.70925	122.367	155.671	0.559892	0.465007
92	4.761	125.367	111.671	0.471111	0.465007
93	4.81275	115.367	123.671	0.517371	0.465007
94	4.8645	81.3669	93.6713	0.535148	0.465007
95	4.91625	106.367	125.671	0.541598	0.465007
96	4.968	92.3669	137.671	0.598472	0.465007
97	5.01975	140.367	97.6713	0.410318	0.465007
98	5.0715	89.3669	120.671	0.574521	0.465007
99	5.12325	97.3669	74.6713	0.434039	0.465007
100	5.175	73.3669	92.6713	0.558133	0.465007
101	5.22675	102.367	109.671	0.517224	0.465007
102	5.2785	245.367	32.6713	0.117507	0.100639
103	5.33025	293.367	23.6713	0.074664	0.100639
104	5.382	280.367	33.6713	0.10722	0.100639
105	5.43375	295.367	31.6713	0.0968429	0.100639
106	5.4855	345.367	62.6713	0.153592	0.100639
107	5.53725	270.367	61.6713	0.185736	0.100639
108	5.589	263.367	31.6713	0.107347	0.100639
109	5.64075	296.367	37.6713	0.112776	0.100639
110	5.6925	283.367	43.6713	0.133536	0.100639
111	5.74425	298.367	86.6713	0.225098	0.100639
112	5.796	279.367	34.6713	0.110405	0.100639
113	5.84775	258.367	20.6713	0.0740806	0.100639
114	5.8995	299.367	46.6713	0.134873	0.100639
115	5.95125	280.367	29.6713	0.0957022	0.100639
116	6.003	244.367	47.6713	0.163237	0.100639
117	6.05475	207.367	21.6713	0.0946188	0.100639
118	6.1065	217.367	61.6713	0.221014	0.100639
119	6.15825	213.367	79.6713	0.27188	0.100639
120	6.21	350.367	43.6713	0.11083	0.100639
121	6.26175	262.367	40.6713	0.134212	0.100639
122	6.3135	190.367	40.6713	0.176037	0.100639
123	6.36525	129.367	85.6713	0.398401	0.465007
124	6.417	109.367	60.6713	0.35681	0.465007
125	6.46875	100.367	96.6713	0.490622	0.465007
126	6.5205	88.3669	102.671	0.537439	0.465007
127	6.57225	108.367	80.6713	0.426746	0.465007
128	6.624	104.367	94.6713	0.475644	0.465007
129	6.67575	113.367	122.671	0.51971	0.465007
130	6.7275	82.3669	84.6713	0.506898	0.465007
131	6.77925	92.3669	88.6713	0.489793	0.465007
132	6.831	69.3669	85.6713	0.552582	0.465007
133	6.88275	91.3669	100.671	0.524226	0.465007
134	6.9345	99.3669	104.671	0.512999	0.465007
135	6.98625	102.367	113.671	0.526163	0.465007
136	7.038	124.367	89.6713	0.41895	0.465007
137	7.08975	141.367	123.671	0.466617	0.465007
138	7.1415	84.3669	112.671	0.571825	0.465007
139	7.19325	136.367	86.6713	0.388594	0.465007
140	7.245	116.367	79.6713	0.406407	0.465007
141	7.29675	70.3669	89.6713	0.560312	0.465007
142	7.3485	112.367	133.671	0.543295	0.465007
143	7.40025	71.3669	125.671	0.637802	0.465007
144	7.452	77.3669	61.6713	0.443557	0.465007
145	7.50375	149.367	101.671	0.405003	0.465007
146	7.5555	54.3669	143.671	0.725473	0.465007
147	7.60725	89.3669	66.6713	0.427276	0.465007
148	7.659	136.367	126.671	0.48157	0.465007
149	7.71075	121.367	74.6713	0.380902	0.465007
150	7.7625	78.3669	94.6713	0.547112	0.465007
151	7.81425	142.367	112.671	0.441782	0.465007
152	7.866	67.3669	136.671	0.669832	0.465007
153	7.91775	130.367	85.6713	0.396556	0.465007
154	7.9695	100.367	81.6713	0.448649	0.465007
155	8.02125	79.3669	71.6713	0.474525	0.465007
156	8.073	82.3669	134.671	0.620496	0.465007
157	8.12475	237.367	85.6713	0.265205	0.100639
158	8.1765	293.367	24.6713	0.0775735	0.100639
159	8.22825	324.367	61.6713	0.159754	0.100639
160	8.28	304.367	39.6713	0.115311	0.100639
161	8.33175	257.367	53.6713	0.172555	0.100639
162	8.3835	236.367	59.6713	0.201566	0.100639
163	8.43525	289.367	40.6713	0.123232	0.100639
164	8.487	321.367	33.6713	0.0948386	0.100639
165	8.53875	309.367	46.6713	0.131085	0.100639
166	8.5905	257.367	68.6713	0.210624	0.100639
167	8.64225	376.367	35.6713	0.0865729	0.100639
168	8.694	250.367	48.6713	0.16276	0.100639
169	8.74575	92.3669	101.671	0.523976	0.465007
170	8.7975	73.3669	129.671	0.638655	0.465007
171	8.84925	104.367	143.671	0.579231	0.465007
172	8.901	102.367	106.671	0.510296	0.465007
173	8.95275	78.3669	87.6713	0.528019	0.465007
174	9.0045	104.367	150.671	0.590779	0.465007
175	9.05625	79.3669	104.671	0.568748	0.465007
176	9.108	66.3669	124.671	0.652599	0.465007
177	9.15975	108.367	119.671	0.524786	0.465007
178	9.2115	109.367	110.671	0.502964	0.465007
179	9.26325	67.3669	76.6713	0.532299	0.465007
180	9.315	87.3669	98.6713	0.530382	0.465007
181	9.36675	120.367	91.6713	0.432334	0.465007
182	9.4185	134.367	140.671	0.511461	0.465007
183	9.47025	92.3669	117.671	0.560238	0.465007
184	9.522	98.3669	89.6713	0.476878	0.465007
185	9.57375	103.367	88.6713	0.461738	0.465007
186	9.6255	112.367	114.671	0.505075	0.465007
187	9.67725	78.3669	84.6713	0.519334	0.465007
188	9.729	110.367	112.671	0.505166	0.465007
189	9.78075	67.3669	81.6713	0.547989	0.465007
190	9.8325	102.367	96.6713	0.485692	0.465007
191	9.88425	72.3669	150.671	0.67554	0.465007
192	9.936	238.367	85.6713	0.264387	0.100639
193	9.98775	248.367	25.6713	0.0936779	0.100639
194	10.0395	280.367	44.6713	0.137434	0.100639
195	10.09125	356.367	56.6713	0.137206	0.100639
196	10.143	313.367	33.6713	0.0970249	0.100639
197	10.19475	253.367	23.6713	0.0854443	0.100639
198	10.2465	282.367	40.6713	0.125903	0.100639
199	10.29825	196.367	44.6713	0.185329	0.100639
200	10.35	342.367	41.6713	0.108508	0.100639
201	10.40175	253.367	33.6713	0.117306	0.100639
202	10.4535	263.367	44.6713	0.145019	0.100639
203	10.50525	256.367	55.6713	0.178412	0.100639
204	10.557	184.367	84.6713	0.314719	0.465007
205	10.60875	133.367	95.6713	0.417709	0.465007
206	10.6605	79.3669	129.671	0.620324	0.465007
207	10.71225	76.3669	145.671	0.656064	0.465007
208	10.764	96.3669	116.671	0.547655	0.465007
209	10.81575	139.367	96.6713	0.409558	0.465007
210	10.8675	290.367	13.6713	0.0449658	0.100639
211	10.91925	189.367	31.6713	0.143284	0.100639
212	10.971	301.367	80.6713	0.21116	0.100639
213	11.02275	191.367	19.6713	0.0932122	0.100639
214	11.0745	273.367	32.6713	0.106756	0.100639
215	11.12625	233.367	36.6713	0.135801	0.100639
216	11.178	191.367	49.6713	0.206072	0.100639
217	11.22975	264.367	45.6713	0.147309	0.100639
218	11.2815	275.367	38.6713	0.123142	0.100639
219	11.33325	247.367	44.6713	0.152964	0.100639
220	11.385	271.367	1.67133	0.00612123	0.100639
221	11.43675	271.367	44.6713	0.141348	0.100639
222	11.4885	298.367	49.6713	0.142718	0.100639
223	11.54025	312.367	52.6713	0.14429	0.100639
224	11.592	257.367	33.6713	0.115694	0.100639
225	11.64375	300.367	26.6713	0.0815542	0.100639
226	11.6955	266.367	44.6713	0.14362	0.100639
227	11.74725	263.367	26.6713	0.091958	0.100639
228	11.799	65.3669	127.671	0.661379	0.465007
229	11.85075	127.367	76.6713	0.37577	0.465007
230	11.9025	41.3669	115.671	0.736581	0.465007
231	11.95425	104.367	48.6713	0.318034	0.465007
232	12.006	95.3669	131.671	0.579952	0.465007
233	12.05775	99.3669	92.6713	0.482567	0.465007
234	12.1095	117.367	76.6713	0.395135	0.465007
235	12.16125	259.367	5.67133	0.0213982	0.100639
236	12.213	255.367	53.6713	0.173672	0.100639
237	12.26475	304.367	62.6713	0.170749	0.100639
238	12.3165	270.367	30.6713	0.101885	0.100639
239	12.36825	312.367	26.6713	0.0786676	0.100639
240	12.42	195.367	28.6713	0.127975	0.100639
241	12.47175	222.367	23.6713	0.09621	0.100639
242	12.5235	226.367	50.6713	0.182904	0.100639
243	12.57525	325.367	66.6713	0.170063	0.100639
244	12.627	209.367	23.6713	0.101577	0.100639
245	12.67875	254.367	24.6713	0.0884156	0.100639
246	12.7305	225.367	29.6713	0.116341	0.100639
247	12.78225	285.367	28.6713	0.0912989	0.100639
248	12.834	326.367	60.6713	0.156758	0.100639
249	12.88575	387.367	31.6713	0.075581	0.100639
250	12.9375	257.367	21.6713	0.0776644	0.100639
251	12.98925	187.367	160.671	0.461649	0.465007
252	13.041	112.367	94.6713	0.457265	0.465007
253	13.09275	116.367	95.6713	0.451199	0.465007
254	13.1445	127.367	79.6713	0.384815	0.465007
255	13.19625	81.3669	61.6713	0.431153	0.465007
256	13.248	124.367	44.6713	0.264268	0.465007
257	13.29975	78.3669	67.6713	0.463381	0.465007
258	13.3515	73.3669	127.671	0.63506	0.465007
259	13.40325	98.3669	139.671	0.58676	0.465007
260	13.455	49.3669	67.6713	0.578199	0.465007
261	13.50675	75.3669	108.671	0.590482	0.465007
262	13.5585	167.367	78.6713	0.319753	0.465007
263	13.61025	272.367	37.6713	0.121505	0.100639
264	13.662	290.367	57.6713	0.165704	0.100639
265	13.71375	317.367	35.6713	0.101041	0.100639
266	13.7655	109.367	34.6713	0.240709	0.100639
267	13.81725	97.3669	98.6713	0.503327	0.465007
268	13.869	48.3669	90.6713	0.652133	0.465007
269	13.92075	113.367	105.671	0.482433	0.465007
270	13.9725	91.3669	111.671	0.550002	0.465007
271	14.02425	182.367	43.6713	0.193203	0.100639
272	14.076	283.367	49.6713	0.149146	0.100639
273	14.12775	307.367	34.6713	0.101367	0.100639
274	14.1795	324.367	27.6713	0.0786032	0.100639
275	14.23125	329.367	47.6713	0.126436	0.100639
276	14.283	336.367	41.6713	0.11023	0.100639
277	14.33475	403.367	28.6713	0.066363	0.100639
278	14.3865	286.367	4.67133	0.0160506	0.100639
279	14.43825	244.367	24.6713	0.091702	0.100639
280	14.49	306.367	47.6713	0.13465	0.100639
281	14.54175	292.367	29.6713	0.0921361	0.100639
282	14.5935	63.3669	102.671	0.61836	0.465007
283	14.64525	125.367	115.671	0.479888	0.465007
284	14.697	77.3669	127.671	0.622671	0.465007
285	14.74875	95.3669	68.6713	0.41863	0.465007
286	14.8005	119.367	99.6713	0.455041	0.465007
287	14.85225	99.3669	123.671	0.554485	0.465007
288	14.904	60.3669	128.671	0.680663	0.465007
289	14.95575	154.367	102.671	0.39944	0.465007
290	15.0075	128.367	101.671	0.441976	0.465007
291	15.05925	223.367	44.6713	0.16666	0.100639
292	15.111	333.367	30.6713	0.0842531	0.100639
293	15.16275	317.367	28.6713	0.082856	0.100639
294	15.2145	358.367	39.6713	0.0996671	0.100639
295	15.26625	288.367	59.6713	0.171451	0.100639
296	15.318	326.367	48.6713	0.129777	0.100639
297	15.36975	293.367	63.6713	0.178332	0.100639
298	15.4215	253.367	18.6713	0.068635	0.100639
299	15.47325	283.367	31.6713	0.100532	0.100639
300	15.525	277.367	33.6713	0.108255	0.100639
301	15.57675	284.367	39.6713	0.122428	0.100639
302	15.6285	215.367	60.6713	0.219793	0.100639
303	15.68025	249.367	59.6713	0.193087	0.100639
304	15.732	227.367	2.67133	0.0116125	0.100639
305	15.78375	308.367	23.6713	0.071291	0.100639
306	15.8355	380.367	55.6713	0.127675	0.100639
307	15.88725	318.367	46.6713	0.127853	0.100639
308	15.939	362.367	21.6713	0.0564301	0.100639
309	15.99075	374.367	53.6713	0.125389	0.100639
310	16.0425	290.367	45.6713	0.135911	0.100639
311	16.09425	215.367	53.6713	0.199493	0.100639
312	16.146	274.367	39.6713	0.126326	0.100639
313	16.19775	290.367	26.6713	0.0841265	0.100639
314	16.2495	265.367	23.6713	0.0818969	0.100639
315	16.30125	248.367	24.6713	0.0903585	0.100639
316	16.353	309.367	19.6713	0.0597843	0.100639
317	16.40475	265.367	60.6713	0.186087	0.100639
318	16.4565	307.367	61.6713	0.167114	0.100639
319	16.50825	382.367	34.6713	0.0831371	0.100639
320	16.56	243.367	15.6713	0.0604981	0.100639
321	16.61175	301.367	31.6713	0.0950982	0.100639
322	16.6635	306.367	27.6713	0.0828388	0.100639
323	16.71525	320.367	46.6713	0.127157	0.100639
324	16.767	334.367	23.6713	0.066114	0.100639
325	16.81875	299.367	26.6713	0.0818043	0.100639
326	16.8705	344.367	45.6713	0.117095	0.100639
327	16.92225	272.367	-3.32867	-0.0123725	0.100639
328	16.974	234.367	25.6713	0.0987214	0.100639
329	17.02575	269.367	31.6713	0.105207	0.100639
330	17.0775	323.367	19.6713	0.0573444	0.100639
331	17.12925	341.367	25.6713	0.0699418	0.100639
332	17.181	262.367	21.6713	0.0762972	0.100639
333	17.23275	262.367	13.6713	0.0495269	0.100639
334	17.2845	340.367	5.67133	0.0163893	0.100639
335	17.33625	248.367	46.6713	0.158187	0.100639
336	17.388	245.367	31.6713	0.114321	0.100639
337	17.43975	268.367	52.6713	0.164066	0.100639
338	17.4915	245.367	25.6713	0.0947148	0.100639
339	17.54325	254.367	17.6713	0.064959	0.100639
340	17.595	272.367	19.6713	0.0673588	0.100639
341	17.64675	253.367	15.6713	0.0582495	0.100639
342	17.6985	194.367	40.6713	0.173041	0.100639
343	17.75025	256.367	28.6713	0.100588	0.100639
344	17.802	354.367	18.6713	0.0500521	0.100639
345	17.85375	285.367	21.6713	0.0705819	0.100639
346	17.9055	270.367	75.6713	0.218679	0.100639
347	17.95725	291.367	53.6713	0.155552	0.100639
348	18.009	212.367	61.6713	0.225046	0.100639
349	18.06075	270.367	20.6713	0.0710262	0.100639
350	18.1125	377.367	76.6713	0.168865	0.100639
351	18.16425	405.367	22.6713	0.0529657	0.100639
352	18.216	344.367	28.6713	0.076859	0.100639
353	18.26775	368.367	79.6713	0.177823	0.100639
354	18.3195	421.367	29.6713	0.0657845	0.100639
355	18.37125	346.367	44.6713	0.114238	0.100639
356	18.423	331.367	10.6713	0.0311992	0.100639
357	18.47475	289.367	10.6713	0.0355666	0.100639
358	18.5265	230.367	4.67133	0.0198748	0.100639
359	18.57825	335.367	20.6713	0.0580593	0.100639
360	18.63	271.367	19.6713	0.0675902	0.100639
361	18.68175	287.367	40.6713	0.123984	0.100639
362	18.7335	219.367	28.6713	0.115592	0.100639
363	18.78525	290.367	19.6713	0.0634481	0.100639
364	18.837	322.367	11.6713	0.0349401	0.100639
365	18.88875	327.367	12.6713	0.0372644	0.100639
366	18.9405	287.367	49.6713	0.147376	0.100639
367	18.99225	245.367	15.6713	0.0600346	0.100639
368	19.044	256.367	40.6713	0.136923	0.100639
369	19.09575	364.367	3.67133	0.0099754	0.100639
370	19.1475	314.367	29.6713	0.0862443	0.100639
371	19.19925	331.367	57.6713	0.148241	0.100639
372	19.251	199.367	30.6713	0.133331	0.100639
373	19.30275	258.367	31.6713	0.109197	0.100639
374	19.3545	284.367	22.6713	0.0738388	0.100639
375	19.40625	284.367	33.6713	0.105872	0.100639
376	19.458	306.367	19.6713	0.0603344	0.100639
377	19.50975	258.367	49.6713	0.161251	0.100639
378	19.5615	259.367	35.6713	0.120904	0.100639
379	19.61325	309.367	22.6713	0.0682793	0.100639
380	19.665	314.367	32.6713	0.0941433	0.100639
381	19.71675	272.367	42.6713	0.135448	0.100639
382	19.7685	264.367	55.6713	0.173952	0.100639
383	19.82025	328.367	54.6713	0.142731	0.100639
384	19.872	364.367	80.6713	0.181268	0.100639
385	19.92375	273.367	10.6713	0.0375701	0.100639
386	19.9755	355.367	63.6713	0.151946	0.100639
387	20.02725	299.367	39.6713	0.117011	0.100639
388	20.079	327.367	48.6713	0.129432	0.100639
389	20.13075	325.367	29.6713	0.0835722	0.100639
390	20.1825	263.367	40.6713	0.13377	0.100639
391	20.23425	284.367	52.6713	0.156277	0.100639
392	20.286	270.367	81.6713	0.231996	0.100639
393	20.33775	371.367	67.6713	0.154135	0.100639
394	20.3895	313.367	52.6713	0.143896	0.100639
395	20.44125	343.367	42.6713	0.110537	0.100639
396	20.493	295.367	25.6713	0.0799635	0.100639
397	20.54475	289.367	23.6713	0.075618	0.100639
398	20.5965	300.367	21.6713	0.0672943	0.100639
399	20.64825	255.367	38.6713	0.131518	0.100639
400	20.7	248.367	6.67133	0.0261582	0.100639
401	20.75175	284.367	35.6713	0.11146	0.100639
402	20.8035	316.367	73.6713	0.188882	0.100639
403	20.85525	295.367	30.6713	0.0940728	0.100639
404	20.907	302.367	54.6713	0.153125	0.100639
405	20.95875	215.367	20.6713	0.0875762	0.100639
406	21.0105	267.367	56.6713	0.174891	0.100639
407	21.06225	290.367	24.6713	0.0783122	0.100639
408	21.114	279.367	32.6713	0.104703	0.100639
409	21.16575	388.367	16.6713	0.0411599	0.100639
410	21.2175	408.367	52.6713	0.114245	0.100639
411	21.26925	286.367	37.6713	0.116256	0.100639
412	21.321	300.367	60.6713	0.168047	0.100639
413	21.37275	327.367	17.6713	0.0512156	0.100639
414	21.4245	294.367	19.6713	0.0626399	0.100639
415	21.47625	289.367	16.6713	0.0544747	0.100639
416	21.528	324.367	42.6713	0.116259	0.100639
417	21.57975	253.367	26.6713	0.0952418	0.100639
418	21.6315	299.367	32.6713	0.0983963	0.100639
419	21.68325	340.367	49.6713	0.12735	0.100639
420	21.735	271.367	14.6713	0.0512915	0.100639
421	21.78675	328.367	2.67133	0.00806955	0.100639
422	21.8385	300.367	41.6713	0.121832	0.100639
423	21.89025	328.367	58.6713	0.151591	0.100639
424	21.942	307.367	45.6713	0.129367	0.100639
425	21.99375	318.367	16.6713	0.0497595	0.100639
426	22.0455	309.367	29.6713	0.0875162	0.100639
427	22.09725	352.367	68.6713	0.1631	0.100639
428	22.149	258.367	12.6713	0.0467511	0.100639
429	22.20075	289.367	57.6713	0.166182	0.100639
430	22.2525	280.367	33.6713	0.10722	0.100639
431	22.30425	290.367	46.6713	0.138475	0.100639
432	22.356	268.367	15.6713	0.0551733	0.100639
433	22.40775	234.367	47.6713	0.169024	0.100639
434	22.4595	312.367	31.6713	0.0920576	0.100639
435	22.51125	319.367	9.67133	0.0293927	0.100639
436	22.563	246.367	37.6713	0.132628	0.100639
437	22.61475	283.367	57.6713	0.169105	0.100639
438	22.6665	271.367	43.6713	0.138622	0.100639
439	22.71825	288.367	33.6713	0.104557	0.100639
440	22.77	272.367	34.6713	0.112922	0.100639
441	22.82175	276.367	44.6713	0.139146	0.100639
442	22.8735	272.367	23.6713	0.0799604	0.100639
443	22.92525	298.367	31.6713	0.0959626	0.100639
444	22.977	268.367	30.6713	0.102567	0.100639
445	23.02875	309.367	50.6713	0.140739	0.100639
446	23.0805	296.367	23.6713	0.0739641	0.100639
447	23.13225	332.367	25.6713	0.0717	0.100639
448	23.184	293.367	40.6713	0.121757	0.100639
449	23.23575	278.367	44.6713	0.138285	0.100639
450	23.2875	244.367	19.6713	0.0745018	0.100639
451	23.33925	284.367	11.6713	0.0394251	0.100639
452	23.391	274.367	31.6713	0.103488	0.100639
453	23.44275	322.367	28.6713	0.0816758	0.100639
454	23.4945	364.367	51.6713	0.124199	0.100639
455	23.54625	202.367	44.6713	0.180828	0.100639
456	23.598	285.367	94.6713	0.24911	0.100639
457	23.64975	292.367	40.6713	0.122122	0.100639
458	23.7015	288.367	51.6713	0.151957	0.100639
459	23.75325	332.367	68.6713	0.171234	0.100639
460	23.805	266.367	22.6713	0.0784371	0.100639
461	23.85675	393.367	44.6713	0.10198	0.100639
462	23.9085	386.367	38.6713	0.0909832	0.100639
463	23.96025	388.367	22.6713	0.0551563	0.100639
464	24.012	324.367	28.6713	0.0812131	0.100639
465	24.06375	262.367	56.6713	0.177632	0.100639
466	24.1155	285.367	36.6713	0.113873	0.100639
467	24.16725	323.367	26.6713	0.0761955	0.100639
468	24.219	305.367	25.6713	0.0775479	0.100639
469	24.27075	314.367	64.6713	0.17062	0.100639
470	24.3225	312.367	55.6713	0.151265	0.100639
471	24.37425	291.367	52.6713	0.153097	0.100639
472	24.426	354.367	53.6713	0.131535	0.100639
473	24.47775	334.367	33.6713	0.0914887	0.100639
474	24.5295	341.367	21.6713	0.0596944	0.100639
475	24.58125	285.367	31.6713	0.0998975	0.100639
476	24.633	337.367	36.6713	0.0980417	0.100639
477	24.68475	410.367	38.6713	0.0861204	0.100639
478	24.7365	278.367	46.6713	0.143587	0.100639
479	24.78825	267.367	23.6713	0.0813341	0.100639
480	24.84	314.367	27.6713	0.0809013	0.100639
481	24.89175	244.367	52.6713	0.177322	0.100639
482	24.9435	307.367	32.6713	0.0960814	0.100639
483	24.99525	322.367	45.6713	0.124094	0.100639
484	25.047	242.367	43.6713	0.152677	0.100639
485	25.09875	310.367	64.6713	0.172439	0.100639
486	25.1505	282.367	40.6713	0.125903	0.100639
487	25.20225	351.367	12.6713	0.0348077	0.100639
488	25.254	307.367	21.6713	0.0658627	0.100639
489	25.30575	275.367	50.6713	0.155415	0.100639
490	25.3575	229.367	61.6713	0.211901	0.100639
491	25.40925	297.367	56.6713	0.160071	0.100639
492	25.461	385.367	33.6713	0.0803538	0.100639
493	25.51275	247.367	30.6713	0.110313	0.100639
494	25.5645	189.367	40.6713	0.176803	0.100639
495	25.61625	343.367	7.67133	0.0218533	0.100639
496	25.668	305.367	34.6713	0.101963	0.100639
497	25.71975	321.367	23.6713	0.068605	0.100639
498	25.7715	339.367	31.6713	0.0853587	0.100639
499	25.82325	212.367	23.6713	0.100286	0.100639
500	25.875	321.367	17.6713	0.0521219	0.100639
501	25.92675	262.367	22.6713	0.0795379	0.100639
502	25.9785	287.367	18.6713	0.0610098	0.100639
503	26.03025	273.367	26.6713	0.0888931	0.100639
504	26.082	317.367	58.6713	0.156025	0.100639
505	26.13375	255.367	43.6713	0.146039	0.100639
506	26.1855	301.367	25.6713	0.0784964	0.100639
507	26.23725	315.367	50.6713	0.138432	0.100639
508	26.289	269.367	11.6713	0.0415293	0.100639
509	26.34075	328.367	29.6713	0.082872	0.100639
510	26.3925	290.367	80.6713	0.217421	0.100639
511	26.44425	227.367	8.67133	0.036737	0.100639
512	26.496	330.367	10.6713	0.0312907	0.100639
513	26.54775	324.367	25.6713	0.0733387	0.100639
514	26.5995	268.367	41.6713	0.134407	0.100639
515	26.65125	260.367	23.6713	0.0833385	0.100639
516	26.703	304.367	34.6713	0.102264	0.100639
517	26.75475	294.367	28.6713	0.0887552	0.100639
518	26.8065	330.367	23.6713	0.0668609	0.100639
519	26.85825	205.367	63.6713	0.236663	0.100639
520	26.91	303.367	4.67133	0.0151648	0.100639
521	26.96175	287.367	31.6713	0.0992713	0.100639
522	27.0135	196.367	31.6713	0.138886	0.100639
523	27.06525	306.367	41.6713	0.119732	0.100639
524	27.117	278.367	25.6713	0.0844346	0.100639
525	27.16875	298.367	30.6713	0.0932151	0.100639
526	27.2205	289.367	26.6713	0.0843927	0.100639
527	27.27225	283.367	40.6713	0.125514	0.100639
528	27.324	393.367	17.6713	0.0429919	0.100639
529	27.37575	213.367	22.6713	0.0960494	0.100639
530	27.4275	215.367	28.6713	0.117487	0.100639
531	27.47925	324.367	32.6713	0.0915065	0.100639
532	27.531	249.367	48.6713	0.163306	0.100639
533	27.58275	263.367	2.67133	0.0100411	0.100639
534	27.6345	299.367	22.6713	0.0703995	0.100639
535	27.68625	241.367	22.6713	0.0858638	0.100639
536	27.738	353.367	26.6713	0.0701807	0.100639
537	27.78975	321.367	21.6713	0.0631747	0.100639
538	27.8415	347.367	14.6713	0.0405243	0.100639
539	27.89325	208.367	13.6713	0.061572	0.100639
540	27.945	265.367	28.6713	0.0975089	0.100639
541	27.99675	347.367	-0.328671	-0.000947075	0.100639
542	28.0485	299.367	-2.32867	-0.00783964	0.100639
543	28.10025	286.367	25.6713	0.0822698	0.100639
544	28.152	338.367	28.6713	0.0781154	0.100639
545	28.20375	326.367	22.6713	0.0649537	0.100639
546	28.2555	346.367	15.6713	0.0432864	0.100639
547	28.30725	301.367	32.6713	0.0978072	0.100639
548	28.359	310.367	25.6713	0.0763941	0.100639
549	28.41075	250.367	38.6713	0.133793	0.100639
550	28.4625	255.367	10.6713	0.040112	0.100639
551	28.51425	304.367	63.6713	0.173002	0.100639
552	28.566	223.367	37.6713	0.144313	0.100639
553	28.61775	300.367	27.6713	0.084354	0.100639
554	28.6695	264.367	35.6713	0.118889	0.100639
555	28.72125	266.367	27.6713	0.0941079	0.100639
556	28.773	335.367	41.6713	0.110523	0.100639
557	28.82475	273.367	5.67133	0.0203246	0.100639
558	28.8765	201.367	30.6713	0.132182	0.100639
559	28.92825	278.367	25.6713	0.0844346	0.100639
560	28.98	367.367	21.6713	0.0557049	0.100639
561	29.03175	298.367	18.6713	0.058893	0.100639
562	29.0835	287.367	24.6713	0.0790651	0.100639
563	29.13525	340.367	16.6713	0.0466934	0.100639
564	29.187	297.367	9.67133	0.0314988	0.100639
565	29.23875	297.367	17.6713	0.0560927	0.100639
566	29.2905	314.367	15.6713	0.0474834	0.100639
567	29.34225	333.367	36.6713	0.0991015	0.100639
568	29.394	265.367	9.67133	0.0351636	0.100639
569	29.44575	264.367	27.6713	0.0947524	0.100639
570	29.4975	297.367	6.67133	0.0219424	0.100639
571	29.54925	347.367	26.6713	0.0713064	0.100639
572	29.601	245.367	19.6713	0.0742207	0.100639
573	29.65275	342.367	20.6713	0.0569398	0.100639
574	29.7045	243.367	43.6713	0.152145	0.100639
575	29.75625	292.367	43.6713	0.129959	0.100639
576	29.808	253.367	11.6713	0.0440364	0.100639
577	29.85975	289.367	44.6713	0.133731	0.100639
578	29.9115	258.367	20.6713	0.0740806	0.100639
579	29.96325	306.367	28.6713	0.0855763	0.100639
580	30.015	290.367	35.6713	0.109408	0.100639
581	30.06675	291.367	19.6713	0.0632441	0.100639
582	30.1185	324.367	31.6713	0.0889549	0.100639
583	30.17025	259.367	31.6713	0.108822	0.100639
584	30.222	290.367	38.6713	0.117528	0.100639
585	30.27375	237.367	17.6713	0.069289	0.100639
586	30.3255	289.367	31.6713	0.0986528	0.100639
587	30.37725	240.367	39.6713	0.141664	0.100639
588	30.429	365.367	23.6713	0.0608458	0.100639
589	30.48075	256.367	11.6713	0.0435435	0.100639
590	30.5325	239.367	13.6713	0.0540287	0.100639
591	30.58425	257.367	4.67133	0.0178269	0.100639
592	30.636	291.367	40.6713	0.12249	0.100639
593	30.68775	217.367	17.6713	0.0751849	0.100639
594	30.7395	283.367	20.6713	0.0679893	0.100639
595	30.79125	301.367	38.6713	0.113726	0.100639
596	30.843	249.367	41.6713	0.143182	0.100639
597	30.89475	242.367	20.6713	0.0785868	0.100639
598	30.9465	234.367	34.6713	0.128871	0.100639
599	30.99825	236.367	22.6713	0.0875212	0.100639
600	31.05	374.367	37.6713	0.0914268	0.100639
601	31.10175	288.367	65.6713	0.185492	0.100639
602	31.1535	267.367	32.6713	0.108891	0.100639
603	31.20525	240.367	32.6713	0.119658	0.100639
604	31.257	307.367	31.6713	0.0934152	0.100639
605	31.30875	279.367	9.67133	0.0334604	0.100639
606	31.3605	240.367	38.6713	0.138588	0.100639
607	31.41225	290.367	22.6713	0.0724235	0.100639
608	31.464	233.367	17.6713	0.070393	0.100639
609	31.51575	269.367	44.6713	0.142248	0.100639
610	31.5675	338.367	74.6713	0.180786	0.100639
611	31.61925	204.367	33.6713	0.141453	0.100639
612	31.671	271.367	49.6713	0.154721	0.100639
613	31.72275	270.367	48.6713	0.152556	0.100639
614	31.7745	346.367	36.6713	0.095738	0.100639
615	31.82625	396.367	23.6713	0.0563552	0.100639
616	31.878	285.367	40.6713	0.124744	0.100639
617	31.92975	281.367	13.6713	0.0463375	0.100639
618	31.9815	299.367	17.6713	0.0557388	0.100639
619	32.03325	308.367	42.6713	0.121558	0.100639
620	32.085	279.367	34.6713	0.110405	0.100639
621	32.13675	289.367	32.6713	0.101452	0.100639
622	32.1885	316.367	18.6713	0.055729	0.100639
623	32.24025	297.367	39.6713	0.117706	0.100639
624	32.292	307.367	32.6713	0.0960814	0.100639
625	32.34375	244.367	36.6713	0.130485	0.100639
626	32.3955	255.367	26.6713	0.0945664	0.100639
627	32.44725	288.367	47.6713	0.141863	0.100639
628	32.499	308.367	55.6713	0.152927	0.100639
629	32.55075	310.367	24.6713	0.0736374	0.100639
630	32.6025	328.367	24.6713	0.0698829	0.100639
631	32.65425	310.367	38.6713	0.110794	0.100639
632	32.706	257.367	35.6713	0.121729	0.100639
633	32.75775	361.367	28.6713	0.073509	0.100639
634	32.8095	274.367	36.6713	0.1179	0.100639
635	32.86125	262.367	25.6713	0.0891247	0.100639
636	32.913	257.367	34.6713	0.118722	0.100639
637	32.96475	219.367	48.6713	0.181584	0.100639
638	33.0165	280.367	52.6713	0.158154	0.100639
639	33.06825	368.367	13.6713	0.0357852	0.100639
640	33.12	225.367	59.6713	0.209345	0.100639
641	33.17175	276.367	41.6713	0.131026	0.100639
642	33.2235	286.367	50.6713	0.150343	0.100639
643	33.27525	262.367	33.6713	0.11374	0.100639
644	33.327	253.367	23.6713	0.0854443	0.100639
645	33.37875	328.367	37.6713	0.102916	0.100639
646	33.4305	251.367	35.6713	0.124274	0.100639
647	33.48225	211.367	24.6713	0.104523	0.100639
648	33.534	210.367	42.6713	0.168636	0.100639
649	33.58575	246.367	37.6713	0.132628	0.100639
650	33.6375	290.367	30.6713	0.0955379	0.100639
651	33.68925	268.367	52.6713	0.164066	0.100639
652	33.741	274.367	49.6713	0.153289	0.100639
653	33.79275	258.367	25.6713	0.0903799	0.100639
654	33.8445	339.367	31.6713	0.0853587	0.100639
655	33.89625	285.367	27.6713	0.088396	0.100639
656	33.948	280.367	28.6713	0.092776	0.100639
657	33.99975	281.367	16.6713	0.0559369	0.100639
658	34.0515	252.367	39.6713	0.135843	0.100639
659	34.10325	303.367	29.6713	0.0890929	0.100639
660	34.155	295.367	37.6713	0.113114	0.100639
661	34.20675	293.367	33.6713	0.102958	0.100639
662	34.2585	308.367	19.6713	0.0599666	0.100639
663	34.31025	284.367	12.6713	0.0426589	0.100639
664	34.362	242.367	20.6713	0.0785868	0.100639
665	34.41375	274.367	35.6713	0.115055	0.100639
666	34.4655	268.367	29.6713	0.0995555	0.100639
667	34.51725	241.367	16.6713	0.064608	0.100639
668	34.569	247.367	18.6713	0.0701829	0.100639
669	34.62075	207.367	21.6713	0.0946188	0.100639
670	34.6725	249.367	44.6713	0.151924	0.100639
671	34.72425	312.367	44.6713	0.125116	0.100639
672	34.776	251.367	17.6713	0.0656833	0.100639
673	34.82775	253.367	66.6713	0.208323	0.100639
674	34.8795	304.367	31.6713	0.0942492	0.100639
675	34.93125	250.367	7.67133	0.0297294	0.100639
676	34.983	316.367	32.6713	0.0936039	0.100639
677	35.03475	332.367	8.67133	0.0254263	0.100639
678	35.0865	276.367	-1.32867	-0.00483086	0.100639
679	35.13825	318.367	26.6713	0.0772996	0.100639
680	35.19	249.367	28.6713	0.10312	0.100639
681	35.24175	251.367	5.67133	0.0220641	0.100639
682	35.2935	328.367	14.6713	0.0427688	0.100639
683	35.34525	269.367	35.6713	0.116941	0.100639
684	35.397	231.367	30.6713	0.117049	0.100639
685	35.44875	238.367	10.6713	0.0428502	0.100639
686	35.5005	290.367	20.6713	0.0664591	0.100639
687	35.55225	303.367	12.6713	0.0400943	0.100639
688	35.604	232.367	15.6713	0.0631811	0.100639
689	35.65575	261.367	33.6713	0.114125	0.100639
690	35.7075	258.367	0.671329	0.00259162	0.100639
691	35.75925	236.367	33.6713	0.124691	0.100639
692	35.811	310.367	32.6713	0.0952411	0.100639
693	35.86275	276.367	54.6713	0.165151	0.100639
694	35.9145	254.367	43.6713	0.146529	0.100639
695	35.96625	312.367	31.6713	0.0920576	0.100639
696	36.018	272.367	30.6713	0.101213	0.100639
697	36.06975	331.367	13.6713	0.0396227	0.100639
698	36.1215	263.367	36.6713	0.122222	0.100639
699	36.17325	297.367	40.6713	0.120316	0.100639
700	36.225	111.367	79.6713	0.417044	0.465007
701	36.27675	85.3669	52.6713	0.381571	0.465007
702	36.3285	262.367	35.6713	0.119687	0.100639
703	36.38025	253.367	12.6713	0.0476297	0.100639
704	36.432	265.367	30.6713	0.103606	0.100639
705	36.48375	292.367	2.67133	0.00905418	0.100639
706	36.5355	309.367	5.67133	0.018002	0.100639
707	36.58725	203.367	47.6713	0.189897	0.100639
708	36.639	293.367	23.6713	0.074664	0.100639
709	36.69075	267.367	18.6713	0.0652757	0.100639
710	36.7425	247.367	26.6713	0.0973271	0.100639
711	36.79425	99.3669	71.6713	0.419037	0.465007
712	36.846	68.3669	86.6713	0.559032	0.465007
713	36.89775	91.3669	83.6713	0.478018	0.465007
714	36.9495	87.3669	42.6713	0.328145	0.465007
715	37.00125	124.367	31.6713	0.202972	0.100639
716	37.053	90.3669	9.67133	0.0966764	0.100639
717	37.10475	70.3669	88.6713	0.557547	0.465007
718	37.1565	114.367	71.6713	0.385251	0.465007
719	37.20825	76.3669	92.6713	0.548227	0.465007
720	37.26	110.367	47.6713	0.301644	0.465007
721	37.31175	112.367	106.671	0.486999	0.465007
722	37.3635	38.3669	107.671	0.737282	0.465007
723	37.41525	68.3669	103.671	0.602606	0.465007
724	37.467	64.3669	98.6713	0.605204	0.465007
725	37.51875	78.3669	39.6713	0.336089	0.465007
726	37.5705	75.3669	53.6713	0.415934	0.465007
727	37.62225	79.3669	124.671	0.61102	0.465007
728	37.674	80.3669	72.6713	0.474857	0.465007
729	37.72575	29.3669	61.6713	0.677423	0.465007
730	37.7775	48.3669	66.6713	0.579558	0.465007
731	37.82925	58.3669	43.6713	0.42799	0.465007
732	37.881	21.3669	57.6713	0.729664	0.465007
733	37.93275	205.367	61.6713	0.230946	0.100639
734	37.9845	269.367	3.67133	0.0134462	0.100639
735	38.03625	240.367	13.6713	0.053816	0.100639
736	38.088	181.367	8.67133	0.0456294	0.100639
737	38.13975	303.367	2.67133	0.00872874	0.100639
738	38.1915	232.367	17.6713	0.0706745	0.100639
739	38.24325	272.367	21.6713	0.0737024	0.100639
740	38.295	323.367	48.6713	0.130823	0.100639
741	38.34675	296.367	37.6713	0.112776	0.100639
742	38.3985	291.367	20.6713	0.0662462	0.100639
743	38.45025	287.367	39.6713	0.121305	0.100639
744	38.502	279.367	32.6713	0.104703	0.100639
745	38.55375	251.367	20.6713	0.0759869	0.100639
746	38.6055	264.367	0.671329	0.00253295	0.100639
747	38.65725	277.367	23.6713	0.0786323	0.100639
748	38.709	275.367	9.67133	0.0339299	0.100639
749	38.76075	252.367	33.6713	0.117716	0.100639
750	38.8125	246.367	11.6713	0.045231	0.100639
751	38.86425	236.367	12.6713	0.0508811	0.100639
752	38.916	278.367	23.6713	0.078372	0.100639
753	38.96775	265.367	8.67133	0.0316428	0.100639
754	39.0195	243.367	17.6713	0.0676963	0.100639
755	39.07125	387.367	2.67133	0.00684889	0.100639
756	39.123	248.367	24.6713	0.0903585	0.100639
757	39.17475	330.367	33.6713	0.0924939	0.100639
758	39.2265	225.367	14.6713	0.0611208	0.100639
759	39.27825	228.367	7.67133	0.0325004	0.100639
760	39.33	308.367	48.6713	0.13632	0.100639
761	39.38175	257.367	34.6713	0.118722	0.100639
762	39.4335	308.367	60.6713	0.164404	0.100639
763	39.48525	244.367	12.6713	0.0492975	0.100639
764	39.537	276.367	29.6713	0.096953	0.100639
765	39.58875	279.367	0.671329	0.00239728	0.100639
766	39.6405	319.367	24.6713	0.071711	0.100639
767	39.69225	252.367	18.6713	0.0688882	0.100639
768	39.744	292.367	13.6713	0.044672	0.100639
769	39.79575	291.367	35.6713	0.109074	0.100639
770	39.8475	299.367	23.6713	0.0732772	0.100639
771	39.89925	212.367	10.6713	0.0478453	0.100639
772	39.951	234.367	23.6713	0.0917358	0.100639
773	40.00275	258.367	38.6713	0.13019	0.100639
774	40.0545	319.367	11.6713	0.0352567	0.100639
775	40.10625	335.367	57.6713	0.146732	0.100639
776	40.158	323.367	56.6713	0.14912	0.100639
777	40.20975	239.367	27.6713	0.103623	0.100639
778	40.2615	370.367	3.67133	0.00981538	0.100639
779	40.31325	288.367	14.6713	0.0484141	0.100639
780	40.365	221.367	-0.328671	-0.00148694	0.100639
781	40.41675	284.367	39.6713	0.122428	0.100639
782	40.4685	230.367	12.6713	0.0521372	0.100639
783	40.52025	272.367	15.6713	0.0544071	0.100639
784	40.572	267.367	20.6713	0.0717659	0.100639
785	40.62375	271.367	-1.32867	-0.00492031	0.100639
786	40.6755	266.367	27.6713	0.0941079	0.100639
787	40.72725	319.367	1.67133	0.00520601	0.100639
788	40.779	244.367	30.6713	0.111517	0.100639
789	40.83075	244.367	37.6713	0.133568	0.100639
790	40.8825	326.367	18.6713	0.0541138	0.100639
791	40.93425	240.367	31.6713	0.116422	0.100639
792	40.986	274.367	39.6713	0.126326	0.100639
793	41.03775	209.367	31.6713	0.131395	0.100639
794	41.0895	290.367	11.6713	0.0386419	0.100639
795	41.14125	133.367	39.6713	0.229263	0.100639
796	41.193	85.3669	126.671	0.597399	0.465007
797	41.24475	76.3669	75.6713	0.497713	0.465007
798	41.2965	65.3669	65.6713	0.501162	0.465007
799	41.34825	108.367	90.6713	0.455547	0.465007
800	41.4	70.3669	70.6713	0.501079	0.465007
801	41.45175	82.3669	56.6713	0.407595	0.465007
802	41.5035	72.3669	65.6713	0.475748	0.465007
803	41.55525	85.3669	84.6713	0.497955	0.465007
804	41.607	70.3669	86.6713	0.551912	0.465007
805	41.65875	46.3669	51.6713	0.527053	0.465007
806	41.7105	59.3669	99.6713	0.626713	0.465007
807	41.76225	123.367	109.671	0.470615	0.465007
808	41.814	79.3669	83.6713	0.513201	0.465007
809	41.86575	97.3669	32.6713	0.251244	0.100639
810	41.9175	131.367	58.6713	0.308734	0.465007
811	41.96925	85.3669	49.6713	0.367832	0.465007
812	42.021	104.367	64.6713	0.382584	0.465007
813	42.07275	53.3669	84.6713	0.613391	0.465007
814	42.1245	96.3669	67.6713	0.412534	0.465007
815	42.17625	93.3669	53.6713	0.365016	0.465007
816	42.228	75.3669	103.671	0.579046	0.465007
817	42.27975	95.3669	83.6713	0.467338	0.465007
818	42.3315	74.3669	54.6713	0.423683	0.465007
819	42.38325	69.3669	49.6713	0.417272	0.465007
820	42.435	56.3669	83.6713	0.597489	0.465007
821	42.48675	99.3669	61.6713	0.382961	0.465007
822	42.5385	50.3669	99.6713	0.664306	0.465007
823	42.59025	91.3669	57.6713	0.386957	0.465007
824	42.642	61.3669	62.6713	0.505258	0.465007
825	42.69375	127.367	80.6713	0.387772	0.465007
826	42.7455	103.367	79.6713	0.435272	0.465007
827	42.79725	153.367	71.6713	0.318485	0.465007
828	42.849	71.3669	29.6713	0.293664	0.465007
829	42.90075	100.367	43.6713	0.303193	0.465007
830	42.9525	116.367	64.6713	0.357225	0.465007
831	43.00425	162.367	50.6713	0.237851	0.465007
832	43.056	51.3669	51.6713	0.501477	0.465007
833	43.10775	84.3669	87.6713	0.509604	0.465007
834	43.1595	69.3669	88.6713	0.561075	0.465007
835	43.21125	113.367	76.6713	0.403452	0.465007
836	43.263	68.3669	59.6713	0.466043	0.465007
837	43.31475	117.367	72.6713	0.382404	0.465007
838	43.3665	63.3669	60.6713	0.489134	0.465007
839	43.41825	236.367	46.6713	0.164894	0.100639
840	43.47	253.367	20.6713	0.0754323	0.100639
841	43.52175	235.367	11.6713	0.047245	0.100639
842	43.5735	263.367	6.67133	0.0247051	0.100639
843	43.62525	248.367	-1.32867	-0.0053784	0.100639
844	43.677	235.367	43.6713	0.156507	0.100639
845	43.72875	181.367	22.6713	0.111113	0.100639
846	43.7805	229.367	44.6713	0.163011	0.100639
847	43.83225	289.367	30.6713	0.0958365	0.100639
848	43.884	321.367	3.67133	0.0112951	0.100639
849	43.93575	328.367	6.67133	0.0199121	0.100639
850	43.9875	93.3669	68.6713	0.423797	0.465007
851	44.03925	166.367	37.6713	0.184629	0.100639
852	44.091	96.3669	32.6713	0.253191	0.100639
853	44.14275	94.3669	108.671	0.535226	0.465007
854	44.1945	114.367	89.6713	0.439483	0.465007
855	44.24625	91.3669	109.671	0.545525	0.465007
856	44.298	48.3669	66.6713	0.579558	0.465007
857	44.34975	99.3669	73.6713	0.425752	0.465007
858	44.4015	67.3669	74.6713	0.525713	0.465007
859	44.45325	123.367	103.671	0.456625	0.465007
860	44.505	97.3669	65.6713	0.402797	0.465007
861	44.55675	64.3669	78.6713	0.550002	0.465007
862	44.6085	111.367	52.6713	0.321092	0.465007
863	44.66025	59.3669	58.6713	0.497054	0.465007
864	44.712	63.3669	67.6713	0.516424	0.465007
865	44.76375	71.3669	108.671	0.603602	0.465007
866	44.8155	134.367	100.671	0.428319	0.465007
867	44.86725	82.3669	61.6713	0.42816	0.465007
868	44.919	68.3669	99.6713	0.593147	0.465007
869	44.97075	130.367	99.6713	0.433282	0.465007
870	45.0225	83.3669	69.6713	0.455255	0.465007
871	45.07425	60.3669	76.6713	0.559489	0.465007
872	45.126	67.3669	85.6713	0.559804	0.465007
873	45.17775	38.3669	151.671	0.79811	0.465007
874	45.2295	95.3669	95.6713	0.500797	0.465007
875	45.28125	72.3669	52.6713	0.421242	0.465007
876	45.333	83.3669	66.6713	0.444362	0.465007
877	45.38475	62.3669	51.6713	0.453105	0.465007
878	45.4365	136.367	33.6713	0.198022	0.100639
879	45.48825	128.367	39.6713	0.236085	0.100639
880	45.54	82.3669	60.6713	0.424162	0.465007
881	45.59175	105.367	60.6713	0.365406	0.465007
882	45.6435	108.367	54.6713	0.335328	0.465007
883	45.69525	83.3669	45.6713	0.353937	0.465007
884	45.747	88.3669	77.6713	0.467792	0.465007
885	45.79875	181.367	23.6713	0.115448	0.100639
886	45.8505	310.367	31.6713	0.0925959	0.100639
887	45.90225	255.367	11.6713	0.0437066	0.100639
888	45.954	226.367	20.6713	0.0836767	0.100639
889	46.00575	103.367	41.6713	0.287313	0.465007
890	46.0575	64.3669	69.6713	0.519787	0.465007
891	46.10925	74.3669	101.671	0.577553	0.465007
892	46.161	90.3669	102.671	0.531871	0.465007
893	46.21275	86.3669	68.6713	0.442932	0.465007
894	46.2645	114.367	107.671	0.484923	0.465007
895	46.31625	125.367	146.671	0.539157	0.465007
896	46.368	82.3669	133.671	0.618739	0.465007
897	46.41975	116.367	66.6713	0.364248	0.465007
898	46.4715	101.367	96.6713	0.488145	0.465007
899	46.52325	84.3669	77.6713	0.47934	0.465007
900	46.575	57.3669	109.671	0.656564	0.465007
901	46.62675	62.3669	94.6713	0.602855	0.465007
902	46.6785	66.3669	57.6713	0.464948	0.465007
903	46.73025	71.3669	54.6713	0.433768	0.465007
904	46.782	65.3669	105.671	0.617823	0.465007
905	46.83375	158.367	53.6713	0.253121	0.100639
906	46.8855	243.367	-0.328671	-0.00135234	0.100639
907	46.93725	261.367	10.6713	0.0392273	0.100639
908	46.989	223.367	29.6713	0.11726	0.100639
909	47.04075	240.367	24.6713	0.0930859	0.100639
910	47.0925	277.367	10.6713	0.0370483	0.100639
911	47.14425	233.367	50.6713	0.178396	0.100639
912	47.196	368.367	38.6713	0.0950066	0.100639
913	47.24775	244.367	10.6713	0.0418421	0.100639
914	47.2995	233.367	12.6713	0.0515015	0.100639
915	47.35125	303.367	5.67133	0.0183515	0.100639
916	47.403	227.367	13.6713	0.0567185	0.100639
917	47.45475	301.367	15.6713	0.0494304	0.100639
918	47.5065	254.367	46.6713	0.155035	0.100639
919	47.55825	272.367	24.6713	0.0830578	0.100639
920	47.61	265.367	11.6713	0.042129	0.100639
921	47.66175	278.367	17.6713	0.0596927	0.100639
922	47.7135	322.367	49.6713	0.133511	0.100639
923	47.76525	260.367	43.6713	0.143638	0.100639
924	47.817	249.367	31.6713	0.112694	0.100639
925	47.86875	255.367	26.6713	0.0945664	0.100639
926	47.9205	94.3669	78.6713	0.454647	0.465007
927	47.97225	112.367	40.6713	0.265759	0.100639
928	48.024	279.367	17.6713	0.0594918	0.100639
929	48.07575	356.367	31.6713	0.0816191	0.100639
930	48.1275	342.367	1.67133	0.00485797	0.100639
931	48.17925	221.367	21.6713	0.0891684	0.100639
932	48.231	292.367	7.67133	0.0255678	0.100639
933	48.28275	282.367	20.6713	0.0682136	0.100639
934	48.3345	282.367	20.6713	0.0682136	0.100639
935	48.38625	313.367	44.6713	0.124767	0.100639
936	48.438	320.367	14.6713	0.04379	0.100639
937	48.48975	194.367	14.6713	0.0701849	0.100639
938	48.5415	270.367	31.6713	0.104859	0.100639
939	48.59325	313.367	30.6713	0.0891509	0.100639
940	48.645	255.367	23.6713	0.0848319	0.100639
941	48.69675	350.367	10.6713	0.0295573	0.100639
942	48.7485	234.367	22.6713	0.0882022	0.100639
943	48.80025	254.367	29.6713	0.104462	0.100639
944	48.852	222.367	32.6713	0.128104	0.100639
945	48.90375	317.367	36.6713	0.10358	0.100639
946	48.9555	263.367	21.6713	0.0760296	0.100639
947	49.00725	82.3669	73.6713	0.472137	0.465007
948	49.059	116.367	58.6713	0.335192	0.465007
949	49.11075	114.367	57.6713	0.335224	0.465007
950	49.1625	116.367	95.6713	0.451199	0.465007
951	49.21425	81.3669	68.6713	0.457692	0.465007
952	49.266	55.3669	57.6713	0.510193	0.465007
953	49.31775	47.3669	77.6713	0.621181	0.465007
954	49.3695	58.3669	48.6713	0.45471	0.465007
955	49.42125	65.3669	71.6713	0.523003	0.465007
956	49.473	102.367	71.6713	0.411814	0.465007
957	49.52475	84.3669	69.6713	0.452299	0.465007
958	49.5765	136.367	68.6713	0.33492	0.465007
959	49.62825	117.367	64.6713	0.355262	0.465007
960	49.68	78.3669	77.6713	0.497771	0.465007
961	49.73175	72.3669	44.6713	0.381682	0.465007
962	49.7835	79.3669	70.6713	0.471022	0.465007
963	49.83525	75.3669	148.671	0.663598	0.465007
964	49.887	79.3669	84.6713	0.516168	0.465007
965	49.93875	95.3669	107.671	0.530301	0.465007
966	49.9905	107.367	71.6713	0.400313	0.465007
967	50.04225	97.3669	89.6713	0.479428	0.465007
968	50.094	71.3669	106.671	0.599149	0.465007
969	50.14575	47.3669	88.6713	0.651812	0.465007
970	50.1975	73.3669	88.6713	0.547225	0.465007
971	50.24925	77.3669	100.671	0.565448	0.465007
972	50.301	77.3669	143.671	0.649984	0.465007
973	50.35275	114.367	78.6713	0.407543	0.465007
974	50.4045	81.3669	51.6713	0.388395	0.465007
975	50.45625	119.367	69.6713	0.368557	0.465007
976	50.508	70.3669	98.6713	0.583722	0.465007
977	50.55975	92.3669	108.671	0.540551	0.465007
978	50.6115	84.3669	83.6713	0.49793	0.465007
979	50.66325	86.3669	69.6713	0.446502	0.465007
980	50.715	129.367	65.6713	0.33671	0.465007
981	50.76675	64.3669	61.6713	0.489307	0.465007
982	50.8185	137.367	50.6713	0.269474	0.465007
983	50.87025	94.3669	87.6713	0.48161	0.465007
984	50.922	89.3669	98.6713	0.524741	0.465007
985	50.97375	261.367	15.6713	0.0565674	0.100639
986	51.0255	295.367	46.6713	0.136451	0.100639
987	51.07725	240.367	43.6713	0.153752	0.100639
988	51.129	308.367	43.6713	0.124053	0.100639
989	51.18075	301.367	11.6713	0.037284	0.100639
990	51.2325	91.3669	56.6713	0.382816	0.465007
991	51.28425	96.3669	89.6713	0.482005	0.465007
992	51.336	61.3669	85.6713	0.582647	0.465007
993	51.38775	123.367	96.6713	0.439339	0.465007
994	51.4395	50.3669	121.671	0.707234	0.465007
995	51.49125	138.367	89.6713	0.393229	0.465007
996	51.543	95.3669	120.671	0.558565	0.465007
997	51.59475	67.3669	77.6713	0.535523	0.465007
998	51.6465	366.367	33.6713	0.0841703	0.100639
999	51.69825	265.367	38.6713	0.127192	0.100639
1000	51.75	296.367	51.6713	0.148465	0.100639
1001	51.80175	356.367	15.6713	0.0421229	0.100639
1002	51.8535	303.367	36.6713	0.107845	0.100639
1003	51.90525	225.367	19.6713	0.0802786	0.100639
1004	51.957	314.367	0.671329	0.00213094	0.100639
1005	52.00875	290.367	30.6713	0.0955379	0.100639
1006	52.0605	261.367	40.6713	0.134656	0.100639
1007	52.11225	323.367	34.6713	0.096837	0.100639
1008	52.164	223.367	54.6713	0.196632	0.100639
1009	52.21575	285.367	22.6713	0.0735991	0.100639
1010	52.2675	355.367	30.6713	0.0794515	0.100639
1011	52.31925	305.367	46.6713	0.132575	0.100639
1012	52.371	254.367	9.67133	0.0366285	0.100639
1013	52.42275	255.367	45.6713	0.151713	0.100639
1014	52.4745	256.367	32.6713	0.113035	0.100639
1015	52.52625	228.367	21.6713	0.0866721	0.100639
1016	52.578	220.367	28.6713	0.115128	0.100639
1017	52.62975	228.367	21.6713	0.0866721	0.100639
1018	52.6815	276.367	64.6713	0.189631	0.100639
1019	52.73325	316.367	61.6713	0.163135	0.100639
1020	52.785	258.367	15.6713	0.0571867	0.100639
1021	52.83675	246.367	29.6713	0.10749	0.100639
1022	52.8885	264.367	21.6713	0.0757638	0.100639
1023	52.94025	264.367	-4.32867	-0.0166463	0.100639
1024	52.992	260.367	27.6713	0.0960683	0.100639
1025	53.04375	231.367	18.6713	0.0746739	0.100639
1026	53.0955	265.367	17.6713	0.0624344	0.100639
1027	53.14725	269.367	57.6713	0.176344	0.100639
1028	53.199	294.367	33.6713	0.102645	0.100639
1029	53.25075	304.367	52.6713	0.147523	0.100639
1030	53.3025	243.367	24.6713	0.0920441	0.100639
1031	53.35425	258.367	26.6713	0.0935711	0.100639
1032	53.406	330.367	29.6713	0.0824116	0.100639
1033	53.45775	213.367	36.6713	0.146663	0.100639
1034	53.5095	243.367	31.6713	0.115152	0.100639
1035	53.56125	330.367	11.6713	0.0341229	0.100639
1036	53.613	237.367	29.6713	0.111113	0.100639
1037	53.66475	330.367	43.6713	0.116756	0.100639
1038	53.7165	315.367	64.6713	0.170171	0.100639
1039	53.76825	118.367	75.6713	0.389982	0.465007
1040	53.82	69.3669	38.6713	0.357941	0.465007
1041	53.87175	123.367	79.6713	0.392396	0.465007
1042	53.9235	89.3669	91.6713	0.506365	0.465007
1043	53.97525	92.3669	40.6713	0.305712	0.465007
1044	54.027	95.3669	74.6713	0.439144	0.465007
1045	54.07875	98.3669	79.6713	0.447496	0.465007
1046	54.1305	80.3669	91.6713	0.532855	0.465007
1047	54.18225	112.367	109.671	0.49393	0.465007
1048	54.234	129.367	57.6713	0.30834	0.465007
1049	54.28575	90.3669	93.6713	0.508978	0.465007
1050	54.3375	64.3669	60.6713	0.485222	0.465007
1051	54.38925	121.367	102.671	0.458276	0.465007
1052	54.441	98.3669	61.6713	0.385354	0.465007
1053	54.49275	61.3669	85.6713	0.582647	0.465007
1054	54.5445	96.3669	127.671	0.569864	0.465007
1055	54.59625	115.367	75.6713	0.396106	0.465007
1056	54.648	108.367	61.6713	0.362691	0.465007
1057	54.69975	103.367	75.6713	0.422655	0.465007
1058	54.7515	83.3669	51.6713	0.382642	0.465007
1059	54.80325	104.367	88.6713	0.459346	0.465007
1060	54.855	93.3669	96.6713	0.508694	0.465007
1061	54.90675	93.3669	84.6713	0.47558	0.465007
1062	54.9585	62.3669	62.6713	0.501217	0.465007
1063	55.01025	60.3669	60.6713	0.501258	0.465007
1064	55.062	83.3669	69.6713	0.455255	0.465007
1065	55.11375	102.367	47.6713	0.317728	0.465007
1066	55.1655	74.3669	111.671	0.60026	0.465007
1067	55.21725	74.3669	82.6713	0.526441	0.465007
1068	55.269	37.3669	75.6713	0.669432	0.465007
1069	55.32075	99.3669	73.6713	0.425752	0.465007
1070	55.3725	106.367	50.6713	0.322669	0.465007
1071	55.42425	99.3669	123.671	0.554485	0.465007
1072	55.476	92.3669	58.6713	0.388454	0.465007
1073	55.52775	34.3669	80.6713	0.701257	0.465007
1074	55.5795	58.3669	59.6713	0.505526	0.465007
1075	55.63125	121.367	81.6713	0.402246	0.465007
1076	55.683	52.3669	87.6713	0.626053	0.465007
1077	55.73475	105.367	125.671	0.543942	0.465007
1078	55.7865	126.367	71.6713	0.361907	0.465007
1079	55.83825	48.3669	77.6713	0.616252	0.465007
1080	55.89	135.367	64.6713	0.323295	0.465007
1081	55.94175	101.367	123.671	0.549557	0.465007
1082	55.9935	107.367	41.6713	0.279602	0.465007
1083	56.04525	113.367	69.6713	0.380638	0.465007
1084	56.097	84.3669	51.6713	0.37983	0.465007
1085	56.14875	143.367	77.6713	0.351393	0.465007
1086	56.2005	89.3669	85.6713	0.489444	0.465007
1087	56.25225	36.3669	57.6713	0.613276	0.465007
1088	56.304	139.367	71.6713	0.339613	0.465007
1089	56.35575	43.3669	186.671	0.81148	0.465007
1090	56.4075	117.367	74.6713	0.388836	0.465007
1091	56.45925	222.367	44.6713	0.167284	0.100639
1092	56.511	311.367	38.6713	0.110477	0.100639
1093	56.56275	269.367	23.6713	0.080779	0.100639
1094	56.6145	290.367	35.6713	0.109408	0.100639
1095	56.66625	326.367	36.6713	0.101012	0.100639
1096	56.718	261.367	41.6713	0.137512	0.100639
1097	56.76975	340.367	45.6713	0.118308	0.100639
1098	56.8215	283.367	31.6713	0.100532	0.100639
1099	56.87325	285.367	26.6713	0.0854746	0.100639
1100	56.925	270.367	36.6713	0.119436	0.100639
1101	56.97675	301.367	43.6713	0.12657	0.100639
1102	57.0285	184.367	10.6713	0.054714	0.100639
1103	57.08025	333.367	22.6713	0.0636767	0.100639
1104	57.132	263.367	51.6713	0.164016	0.100639
1105	57.18375	330.367	34.6713	0.09498	0.100639
1106	57.2355	347.367	21.6713	0.0587238	0.100639
1107	57.28725	331.367	16.6713	0.0479009	0.100639
1108	57.339	300.367	34.6713	0.103485	0.100639
1109	57.39075	180.367	71.6713	0.284367	0.465007
1110	57.4425	37.3669	63.6713	0.630171	0.465007
1111	57.49425	148.367	99.6713	0.401839	0.465007
1112	57.546	121.367	72.6713	0.374521	0.465007
1113	57.59775	62.3669	110.671	0.639577	0.465007
1114	57.6495	47.3669	75.6713	0.615023	0.465007
1115	57.70125	265.367	44.6713	0.144083	0.100639
1116	57.753	281.367	16.6713	0.0559369	0.100639
1117	57.80475	246.367	28.6713	0.104245	0.100639
1118	57.8565	275.367	36.6713	0.117522	0.100639
1119	57.90825	232.367	19.6713	0.078049	0.100639
1120	57.96	87.3669	38.6713	0.306822	0.465007
1121	58.01175	98.3669	90.6713	0.479646	0.465007
1122	58.0635	104.367	52.6713	0.335405	0.465007
1123	58.11525	80.3669	57.6713	0.417793	0.465007
1124	58.167	89.3669	57.6713	0.39222	0.465007
1125	58.21875	52.3669	59.6713	0.532598	0.465007
1126	58.2705	62.3669	71.6713	0.534708	0.465007
1127	58.32225	40.3669	77.6713	0.658019	0.465007
1128	58.374	95.3669	66.6713	0.411454	0.465007
1129	58.42575	141.367	88.6713	0.385464	0.465007
1130	58.4775	40.3669	60.6713	0.600479	0.465007
1131	58.52925	105.367	103.671	0.495944	0.465007
1132	58.581	89.3669	67.6713	0.430923	0.465007
1133	58.63275	98.3669	107.671	0.522579	0.465007
1134	58.6845	122.367	48.6713	0.284564	0.465007
1135	58.73625	275.367	49.6713	0.152817	0.100639
1136	58.788	343.367	9.67133	0.0273946	0.100639
1137	58.83975	342.367	27.6713	0.0747797	0.100639
1138	58.8915	280.367	12.6713	0.0432412	0.100639
1139	58.94325	248.367	59.6713	0.193714	0.100639
1140	58.995	330.367	6.67133	0.019794	0.100639
1141	59.04675	252.367	22.6713	0.0824297	0.100639
1142	59.0985	345.367	36.6713	0.0959886	0.100639
1143	59.15025	185.367	9.67133	0.0495868	0.100639
1144	59.202	246.367	24.6713	0.0910253	0.100639
1145	59.25375	321.367	18.6713	0.0549095	0.100639
1146	59.3055	357.367	4.67133	0.0129029	0.100639
1147	59.35725	223.367	16.6713	0.0694528	0.100639
1148	59.409	272.367	10.6713	0.0377028	0.100639
1149	59.46075	323.367	32.6713	0.0917636	0.100639
1150	59.5125	271.367	23.6713	0.0802314	0.100639
1151	59.56425	285.367	24.6713	0.0795751	0.100639
1152	59.616	296.367	36.6713	0.110111	0.100639
1153	59.66775	330.367	39.6713	0.107209	0.100639
1154	59.7195	309.367	9.67133	0.030314	0.100639
1155	59.77125	307.367	11.6713	0.0365829	0.100639
1156	59.823	164.367	104.671	0.389058	0.465007
1157	59.87475	144.367	92.6713	0.390955	0.465007
1158	59.9265	322.367	57.6713	0.151751	0.100639
1159	59.97825	310.367	38.6713	0.110794	0.100639
1160	60.03	270.367	24.6713	0.0836208	0.100639
1161	60.08175	282.367	31.6713	0.100852	0.100639
1162	60.1335	248.367	23.6713	0.0870147	0.100639
1163	60.18525	297.367	19.6713	0.0620472	0.100639
1164	60.237	361.367	9.67133	0.0260656	0.100639
1165	60.28875	297.367	30.6713	0.0934993	0.100639
1166	60.3405	310.367	34.6713	0.100485	0.100639
1167	60.39225	270.367	36.6713	0.119436	0.100639
1168	60.444	253.367	40.6713	0.13832	0.100639
1169	60.49575	218.367	11.6713	0.0507365	0.100639
1170	60.5475	249.367	41.6713	0.143182	0.100639
1171	60.59925	266.367	22.6713	0.0784371	0.100639
1172	60.651	288.367	27.6713	0.0875569	0.100639
1173	60.70275	136.367	43.6713	0.242567	0.100639
1174	60.7545	116.367	62.6713	0.350044	0.100639
1175	60.80625	258.367	8.67133	0.0324722	0.100639
1176	60.858	327.367	24.6713	0.0700814	0.100639
1177	60.90975	236.367	62.6713	0.209576	0.100639
1178	60.9615	334.367	33.6713	0.0914887	0.100639
1179	61.01325	316.367	39.6713	0.111424	0.100639
1180	61.065	281.367	18.6713	0.0622298	0.100639
1181	61.11675	283.367	12.6713	0.042803	0.100639
1182	61.1685	334.367	15.6713	0.0447703	0.100639
1183	61.22025	299.367	46.6713	0.134873	0.100639
1184	61.272	226.367	78.6713	0.257906	0.100639
1185	61.32375	288.367	26.6713	0.0846606	0.100639
1186	61.3755	253.367	48.6713	0.161143	0.100639
1187	61.42725	262.367	28.6713	0.098514	0.100639
1188	61.479	313.367	48.6713	0.134437	0.100639
1189	61.53075	224.367	73.6713	0.247188	0.100639
1190	61.5825	273.367	41.6713	0.132274	0.100639
1191	61.63425	352.367	57.6713	0.140649	0.100639
1192	61.686	209.367	78.6713	0.273128	0.100639
1193	61.73775	265.367	21.6713	0.0754998	0.100639
1194	61.7895	301.367	45.6713	0.131603	0.100639
1195	61.84125	107.367	48.6713	0.311919	0.465007
1196	61.893	76.3669	97.6713	0.561206	0.465007
1197	61.94475	107.367	66.6713	0.383084	0.465007
1198	61.9965	84.3669	75.6713	0.472833	0.465007
1199	62.04825	69.3669	83.6713	0.546735	0.465007
1200	62.1	107.367	85.6713	0.443805	0.465007
1201	62.15175	101.367	71.6713	0.414194	0.465007
1202	62.2035	141.367	76.6713	0.351642	0.465007
1203	62.25525	80.3669	58.6713	0.42198	0.465007
1204	62.307	197.367	65.6713	0.249665	0.100639
1205	62.35875	232.367	23.6713	0.0924523	0.100639
1206	62.4105	319.367	11.6713	0.0352567	0.100639
1207	62.46225	360.367	48.6713	0.11899	0.100639
1208	62.514	303.367	40.6713	0.118217	0.100639
1209	62.56575	219.367	29.6713	0.119144	0.100639
1210	62.6175	338.367	24.6713	0.0679579	0.100639
1211	62.66925	335.367	35.6713	0.0961392	0.100639
1212	62.721	299.367	31.6713	0.0956727	0.100639
1213	62.77275	332.367	20.6713	0.0585527	0.100639
1214	62.8245	320.367	10.6713	0.0322359	0.100639
1215	62.87625	213.367	38.6713	0.153434	0.100639
1216	62.928	324.367	33.6713	0.094044	0.100639
1217	62.97975	278.367	43.6713	0.135609	0.100639
1218	63.0315	271.367	31.6713	0.104513	0.100639
1219	63.08325	413.367	47.6713	0.1034	0.100639
1220	63.135	309.367	48.6713	0.135939	0.100639
1221	63.18675	256.367	38.6713	0.131072	0.100639
1222	63.2385	310.367	9.67133	0.0302193	0.100639
1223	63.29025	303.367	56.6713	0.157404	0.100639
1224	63.342	89.3669	113.671	0.559852	0.465007
1225	63.39375	95.3669	110.671	0.53714	0.465007
1226	63.4455	108.367	65.6713	0.377339	0.465007
1227	63.49725	84.3669	81.6713	0.491883	0.465007
1228	63.549	93.3669	72.6713	0.437678	0.465007
1229	63.60075	95.3669	69.6713	0.422153	0.465007
1230	63.6525	87.3669	58.6713	0.401753	0.465007
1231	63.70425	104.367	92.6713	0.470322	0.465007
1232	63.756	127.367	119.671	0.484424	0.465007
1233	63.80775	98.3669	97.6713	0.498226	0.465007
1234	63.8595	94.3669	116.671	0.552845	0.465007
1235	63.91125	72.3669	85.6713	0.542093	0.465007
1236	63.963	65.3669	86.6713	0.570063	0.465007
1237	64.01475	62.3669	88.6713	0.587079	0.465007
1238	64.0665	111.367	102.671	0.479687	0.465007
1239	64.11825	95.3669	95.6713	0.500797	0.465007
1240	64.17	140.367	74.6713	0.347247	0.465007
1241	64.22175	124.367	40.6713	0.246436	0.100639
1242	64.2735	232.367	4.67133	0.0197071	0.100639
1243	64.32525	261.367	32.6713	0.111113	0.100639
1244	64.377	253.367	20.6713	0.0754323	0.100639
1245	64.42875	290.367	26.6713	0.0841265	0.100639
1246	64.4805	343.367	8.67133	0.0246318	0.100639
1247	64.53225	266.367	44.6713	0.14362	0.100639
1248	64.584	278.367	47.6713	0.146214	0.100639
1249	64.63575	313.367	41.6713	0.117371	0.100639
1250	64.6875	205.367	34.6713	0.144441	0.100639
1251	64.73925	68.3669	110.671	0.618144	0.465007
1252	64.791	143.367	63.6713	0.307534	0.465007
1253	64.84275	108.367	84.6713	0.438625	0.465007
1254	64.8945	118.367	82.6713	0.411222	0.465007
1255	64.94625	107.367	127.671	0.543194	0.465007
1256	64.998	112.367	79.6713	0.414872	0.465007
1257	65.04975	42.3669	83.6713	0.663857	0.465007
1258	65.1015	34.3669	70.6713	0.672816	0.465007
1259	65.15325	103.367	63.6713	0.381178	0.465007
1260	65.205	73.3669	73.6713	0.501035	0.465007
1261	65.25675	110.367	98.6713	0.472025	0.465007
1262	65.3085	94.3669	110.671	0.53976	0.465007
1263	65.36025	41.3669	83.6713	0.669166	0.465007
1264	65.412	109.367	103.671	0.486633	0.465007
1265	65.46375	31.3669	66.6713	0.680055	0.465007
1266	65.5155	87.3669	56.6713	0.393447	0.465007
1267	65.56725	191.367	56.6713	0.228478	0.100639
1268	65.619	258.367	36.6713	0.124293	0.100639
1269	65.67075	295.367	55.6713	0.158591	0.100639
1270	65.7225	218.367	38.6713	0.15045	0.100639
1271	65.77425	282.367	46.6713	0.141842	0.100639
1272	65.826	299.367	13.6713	0.043673	0.100639
1273	65.87775	224.367	32.6713	0.127107	0.100639
1274	65.9295	291.367	25.6713	0.0809724	0.100639
1275	65.98125	269.367	11.6713	0.0415293	0.100639
1276	66.033	260.367	29.6713	0.102301	0.100639
1277	66.08475	297.367	30.6713	0.0934993	0.100639
1278	66.1365	308.367	13.6713	0.0424525	0.100639
1279	66.18825	291.367	25.6713	0.0809724	0.100639
1280	66.24	187.367	42.6713	0.185497	0.100639
1281	66.29175	301.367	28.6713	0.0868728	0.100639
1282	66.3435	294.367	0.671329	0.0022754	0.100639
1283	66.39525	253.367	2.67133	0.0104333	0.100639
1284	66.447	248.367	21.6713	0.0802528	0.100639
1285	66.49875	250.367	0.671329	0.00267421	0.100639
1286	66.5505	229.367	33.6713	0.128009	0.100639
1287	66.60225	317.367	49.6713	0.13533	0.100639
1288	66.654	113.367	87.6713	0.436093	0.465007
1289	66.70575	122.367	106.671	0.465736	0.465007
1290	66.7575	84.3669	61.6713	0.422296	0.465007
1291	66.80925	66.3669	83.6713	0.557667	0.465007
1292	66.861	81.3669	96.6713	0.542981	0.465007
1293	66.91275	121.367	44.6713	0.269042	0.465007
1294	66.9645	76.3669	107.671	0.585049	0.465007
1295	67.01625	78.3669	56.6713	0.419669	0.465007
1296	67.068	58.3669	57.6713	0.497003	0.465007
1297	67.11975	115.367	67.6713	0.369712	0.465007
1298	67.1715	127.367	68.6713	0.350296	0.465007
1299	67.22325	142.367	61.6713	0.302254	0.465007
1300	67.275	66.3669	96.6713	0.592937	0.465007
1301	67.32675	96.3669	73.6713	0.433263	0.465007
1302	67.3785	56.3669	74.6713	0.569844	0.465007
1303	67.43025	109.367	70.6713	0.392535	0.465007
1304	67.482	69.3669	102.671	0.596794	0.465007
1305	67.53375	60.3669	72.6713	0.546244	0.465007
1306	67.5855	136.367	64.6713	0.321687	0.465007
1307	67.63725	104.367	117.671	0.52996	0.465007
1308	67.689	121.367	32.6713	0.212099	0.100639
1309	67.74075	187.367	37.6713	0.1674	0.100639
1310	67.7925	325.367	30.6713	0.0861462	0.100639
1311	67.84425	296.367	5.67133	0.0187769	0.100639
1312	67.896	299.367	8.67133	0.0281502	0.100639
1313	67.94775	220.367	29.6713	0.118667	0.100639
1314	67.9995	292.367	32.6713	0.100515	0.100639
1315	68.05125	291.367	-3.32867	-0.0115564	0.100639
1316	68.103	302.367	13.6713	0.0432585	0.100639
1317	68.15475	253.367	36.6713	0.126436	0.100639
1318	68.2065	219.367	95.6713	0.303682	0.100639
1319	68.25825	131.367	31.6713	0.194257	0.100639
1320	68.31	109.367	61.6713	0.360571	0.465007
1321	68.36175	101.367	56.6713	0.358593	0.465007
1322	68.4135	328.367	26.6713	0.0751224	0.100639
1323	68.46525	224.367	32.6713	0.127107	0.100639
1324	68.517	101.367	27.6713	0.214443	0.100639
1325	68.56875	87.3669	81.6713	0.483153	0.465007
1326	68.6205	46.3669	96.6713	0.675843	0.465007
1327	68.67225	92.3669	62.6713	0.404232	0.465007
1328	68.724	28.3669	82.6713	0.744531	0.465007
1329	68.77575	73.3669	49.6713	0.403707	0.465007
1330	68.8275	90.3669	83.6713	0.480764	0.465007
1331	68.87925	39.3669	79.6713	0.669292	0.465007
1332	68.931	78.3669	39.6713	0.336089	0.465007
1333	68.98275	108.367	74.6713	0.407955	0.465007
1334	69.0345	109.367	21.6713	0.165382	0.100639
1335	69.08625	82.3669	60.6713	0.424162	0.465007
1336	69.138	129.367	100.671	0.437629	0.465007
1337	69.18975	115.367	54.6713	0.321524	0.465007
1338	69.2415	113.367	96.6713	0.460256	0.465007
1339	69.29325	78.3669	77.6713	0.497771	0.465007
1340	69.345	59.3669	73.6713	0.553761	0.465007
1341	69.39675	73.3669	49.6713	0.403707	0.465007
1342	69.4485	105.367	61.6713	0.369205	0.465007
1343	69.50025	35.3669	86.6713	0.710198	0.465007
1344	69.552	64.3669	73.6713	0.533703	0.465007
1345	69.60375	99.3669	89.6713	0.474356	0.465007
1346	69.6555	55.3669	110.671	0.666541	0.465007
1347	69.70725	63.3669	122.671	0.659388	0.465007
1348	69.759	86.3669	88.6713	0.506583	0.465007
1349	69.81075	71.3669	61.6713	0.463561	0.465007
1350	69.8625	280.367	34.6713	0.110054	0.100639
1351	69.91425	278.367	43.6713	0.135609	0.100639
1352	69.966	297.367	27.6713	0.0851325	0.100639
1353	70.01775	286.367	21.6713	0.0703527	0.100639
1354	70.0695	257.367	38.6713	0.13063	0.100639
1355	70.12125	302.367	29.6713	0.0893612	0.100639
1356	70.173	338.367	25.6713	0.0705182	0.100639
1357	70.22475	323.367	35.6713	0.0993525	0.100639
1358	70.2765	336.367	16.6713	0.0472225	0.100639
1359	70.32825	326.367	35.6713	0.0985292	0.100639
1360	70.38	309.367	39.6713	0.113659	0.100639
1361	70.43175	364.367	28.6713	0.0729479	0.100639
1362	70.4835	258.367	50.6713	0.163965	0.100639
1363	70.53525	318.367	21.6713	0.063732	0.100639
1364	70.587	323.367	52.6713	0.140069	0.100639
1365	70.63875	304.367	21.6713	0.0664687	0.100639
1366	70.6905	306.367	29.6713	0.0882975	0.100639
1367	70.74225	218.367	32.6713	0.130145	0.100639
1368	70.794	246.367	25.6713	0.0943666	0.100639
1369	70.84575	268.367	43.6713	0.139955	0.100639
1370	70.8975	300.367	55.6713	0.156363	0.100639
1371	70.94925	352.367	39.6713	0.101193	0.100639
1372	71.001	235.367	41.6713	0.150417	0.100639
1373	71.05275	310.367	13.6713	0.0421905	0.100639
1374	71.1045	318.367	27.6713	0.0799661	0.100639
1375	71.15625	260.367	31.6713	0.108449	0.100639
1376	71.208	276.367	14.6713	0.0504103	0.100639
1377	71.25975	277.367	38.6713	0.122363	0.100639
1378	71.3115	429.367	45.6713	0.0961424	0.100639
1379	71.36325	285.367	29.6713	0.0941833	0.100639
1380	71.415	191.367	10.6713	0.0528184	0.100639
1381	71.46675	253.367	38.6713	0.132419	0.100639
1382	71.5185	283.367	32.6713	0.103378	0.100639
1383	71.57025	292.367	55.6713	0.159958	0.100639
1384	71.622	362.367	43.6713	0.107555	0.100639
1385	71.67375	203.367	41.6713	0.170061	0.100639
1386	71.7255	321.367	23.6713	0.068605	0.100639
1387	71.77725	246.367	24.6713	0.0910253	0.100639
1388	71.829	330.367	45.6713	0.121454	0.100639
1389	71.88075	266.367	56.6713	0.175432	0.100639
1390	71.9325	305.367	49.6713	0.139904	0.100639
1391	71.98425	259.367	11.6713	0.0430616	0.100639
1392	72.036	354.367	23.6713	0.0626162	0.100639
1393	72.08775	327.367	35.6713	0.0982578	0.100639
1394	72.1395	285.367	36.6713	0.113873	0.100639
1395	72.19125	369.367	11.6713	0.0306303	0.100639
1396	72.243	319.367	34.6713	0.097931	0.100639
1397	72.29475	296.367	34.6713	0.104735	0.100639
1398	72.3465	261.367	40.6713	0.134656	0.100639
1399	72.39825	332.367	36.6713	0.09937	0.100639
1400	72.45	247.367	37.6713	0.132162	0.100639
1401	72.50175	263.367	37.6713	0.125138	0.100639
1402	72.5535	286.367	24.6713	0.0793193	0.100639
1403	72.60525	300.367	19.6713	0.0614656	0.100639
1404	72.657	242.367	74.6713	0.235528	0.100639
1405	72.70875	277.367	15.6713	0.0534788	0.100639
1406	72.7605	237.367	30.6713	0.114429	0.100639
1407	72.81225	321.367	21.6713	0.0631747	0.100639
1408	72.864	326.367	22.6713	0.0649537	0.100639
1409	72.91575	337.367	21.6713	0.0603594	0.100639
1410	72.9675	247.367	31.6713	0.113502	0.100639
1411	73.01925	313.367	33.6713	0.0970249	0.100639
1412	73.071	380.367	13.6713	0.0346954	0.100639
1413	73.12275	273.367	17.6713	0.0607182	0.100639
1414	73.1745	308.367	60.6713	0.164404	0.100639
1415	73.22625	232.367	26.6713	0.102963	0.100639
1416	73.278	377.367	30.6713	0.0751678	0.100639
1417	73.32975	281.367	2.67133	0.00940482	0.100639
1418	73.3815	308.367	32.6713	0.0957996	0.100639
1419	73.43325	259.367	22.6713	0.0803839	0.100639
1420	73.485	189.367	24.6713	0.115266	0.100639
1421	73.53675	283.367	51.6713	0.154225	0.100639
1422	73.5885	135.367	41.6713	0.23538	0.100639
1423	73.64025	89.3669	70.6713	0.44159	0.465007
1424	73.692	89.3669	52.6713	0.370825	0.465007
1425	73.74375	56.3669	71.6713	0.559765	0.465007
1426	73.7955	49.3669	85.6713	0.634423	0.465007
1427	73.84725	147.367	87.6713	0.373009	0.465007
1428	73.899	135.367	105.671	0.438401	0.465007
1429	73.95075	69.3669	104.671	0.601427	0.465007
1430	74.0025	96.3669	69.6713	0.41961	0.465007
1431	74.05425	275.367	43.6713	0.136884	0.100639
1432	74.106	367.367	40.6713	0.0996753	0.100639
1433	74.15775	260.367	21.6713	0.0768383	0.100639
1434	74.2095	270.367	17.6713	0.0613506	0.100639
1435	74.26125	272.367	32.6713	0.107106	0.100639
1436	74.313	281.367	12.6713	0.0430942	0.100639
1437	74.36475	334.367	29.6713	0.0815061	0.100639
1438	74.4165	325.367	21.6713	0.0624465	0.100639
1439	74.46825	192.367	29.6713	0.133632	0.100639
1440	74.52	363.367	30.6713	0.0778385	0.100639
1441	74.57175	304.367	30.6713	0.0915458	0.100639
1442	74.6235	268.367	36.6713	0.120219	0.100639
1443	74.67525	315.367	27.6713	0.0806654	0.100639
1444	74.727	269.367	15.6713	0.0549798	0.100639
1445	74.77875	318.367	20.6713	0.0609705	0.100639
1446	74.8305	256.367	47.6713	0.156794	0.100639
1447	74.88225	324.367	88.6713	0.214681	0.100639
1448	74.934	309.367	36.6713	0.105975	0.100639
1449	74.98575	221.367	18.6713	0.0777848	0.100639
1450	75.0375	295.367	69.6713	0.19086	0.100639
1451	75.08925	378.367	28.6713	0.0704389	0.100639
1452	75.141	323.367	15.6713	0.0462229	0.100639
1453	75.19275	310.367	52.6713	0.145085	0.100639
1454	75.2445	271.367	37.6713	0.121899	0.100639
1455	75.29625	313.367	62.6713	0.166662	0.100639
1456	75.348	333.367	14.6713	0.0421544	0.100639
1457	75.39975	218.367	14.6713	0.0629568	0.100639
1458	75.4515	285.367	22.6713	0.0735991	0.100639
1459	75.50325	179.367	84.6713	0.320678	0.465007
1460	75.555	107.367	57.6713	0.349442	0.465007
1461	75.60675	303.367	18.6713	0.0579786	0.100639
1462	75.6585	277.367	14.6713	0.0502377	0.100639
1463	75.71025	261.367	33.6713	0.114125	0.100639
1464	75.762	268.367	52.6713	0.164066	0.100639
1465	75.81375	306.367	32.6713	0.0963647	0.100639
1466	75.8655	278.367	18.6713	0.0628583	0.100639
1467	75.91725	380.367	28.6713	0.0700945	0.100639
1468	75.969	255.367	17.6713	0.0647211	0.100639
1469	76.02075	310.367	13.6713	0.0421905	0.100639
1470	76.0725	263.367	45.6713	0.147785	0.100639
1471	76.12425	290.367	29.6713	0.0927118	0.100639
1472	76.176	300.367	36.6713	0.108805	0.100639
1473	76.22775	312.367	45.6713	0.12756	0.100639
1474	76.2795	291.367	21.6713	0.069229	0.100639
1475	76.33125	206.367	69.6713	0.252397	0.100639
1476	76.383	142.367	72.6713	0.337946	0.100639
1477	76.43475	74.3669	30.6713	0.292002	0.465007
1478	76.4865	78.3669	92.6713	0.541817	0.465007
1479	76.53825	95.3669	54.6713	0.364383	0.465007
1480	76.59	144.367	34.6713	0.193653	0.465007
1481	76.64175	104.367	83.6713	0.44497	0.465007
1482	76.6935	81.3669	84.6713	0.509951	0.465007
1483	76.74525	42.3669	73.6713	0.634889	0.465007
1484	76.797	112.367	98.6713	0.467552	0.465007
1485	76.84875	56.3669	98.6713	0.636432	0.465007
1486	76.9005	77.3669	85.6713	0.525468	0.465007
1487	76.95225	171.367	95.6713	0.358268	0.465007
1488	77.004	74.3669	58.6713	0.441011	0.465007
1489	77.05575	97.3669	72.6713	0.427382	0.465007
1490	77.1075	86.3669	50.6713	0.369761	0.465007
1491	77.15925	84.3669	123.671	0.594465	0.465007
1492	77.211	80.3669	62.6713	0.438144	0.465007
1493	77.26275	102.367	63.6713	0.383474	0.465007
1494	77.3145	93.3669	94.6713	0.503469	0.465007
1495	77.36625	75.3669	129.671	0.632425	0.465007
1496	77.418	76.3669	69.6713	0.477076	0.465007
1497	77.46975	93.3669	50.6713	0.351791	0.465007
1498	77.5215	103.367	67.6713	0.39565	0.465007
1499	77.57325	314.367	19.6713	0.0588895	0.100639
1500	77.625	258.367	41.6713	0.138887	0.100639
1501	77.67675	292.367	54.6713	0.157537	0.100639
1502	77.7285	154.367	37.6713	0.196166	0.100639
1503	77.78025	79.3669	78.6713	0.497799	0.465007
1504	77.832	119.367	68.6713	0.365199	0.465007
1505	77.88375	88.3669	131.671	0.598402	0.465007
1506	77.9355	76.3669	35.6713	0.318385	0.465007
1507	77.98725	104.367	104.671	0.500728	0.465007
1508	78.039	81.3669	78.6713	0.491578	0.465007
1509	78.09075	46.3669	81.6713	0.637867	0.465007
1510	78.1425	68.3669	55.6713	0.448824	0.465007
1511	78.19425	105.367	102.671	0.493522	0.465007
1512	78.246	78.3669	113.671	0.59192	0.465007
1513	78.29775	71.3669	69.6713	0.493989	0.465007
1514	78.3495	101.367	102.671	0.503197	0.465007
1515	78.40125	96.3669	93.6713	0.492908	0.465007
1516	78.453	152.367	106.671	0.411798	0.465007
1517	78.50475	106.367	123.671	0.537612	0.465007
1518	78.5565	76.3669	57.6713	0.43026	0.465007
1519	78.60825	101.367	102.671	0.503197	0.465007
1520	78.66	85.3669	98.6713	0.536146	0.465007
1521	78.71175	68.3669	84.6713	0.553269	0.465007
1522	78.7635	105.367	47.6713	0.3115	0.465007
1523	78.81525	54.3669	64.6713	0.543282	0.465007
1524	78.867	96.3669	67.6713	0.412534	0.465007
1525	78.91875	81.3669	105.671	0.564972	0.465007
1526	78.9705	71.3669	47.6713	0.400471	0.465007
1527	79.02225	103.367	71.6713	0.409461	0.465007
1528	79.074	118.367	71.6713	0.377142	0.465007
1529	79.12575	110.367	51.6713	0.318884	0.465007
1530	79.1775	90.3669	88.6713	0.495265	0.465007
1531	79.22925	60.3669	147.671	0.709828	0.465007
1532	79.281	88.3669	79.6713	0.474126	0.465007
1533	79.33275	116.367	90.6713	0.437945	0.465007
1534	79.3845	52.3669	54.6713	0.510765	0.465007
1535	79.43625	61.3669	68.6713	0.528086	0.465007
1536	79.488	117.367	87.6713	0.427585	0.465007
1537	79.53975	88.3669	74.6713	0.457999	0.465007
1538	79.5915	68.3669	50.6713	0.425673	0.465007
1539	79.64325	63.3669	60.6713	0.489134	0.465007
1540	79.695	123.367	58.6713	0.322302	0.465007
1541	79.74675	66.3669	78.6713	0.542418	0.465007
1542	79.7985	61.3669	86.6713	0.585466	0.465007
1543	79.85025	109.367	71.6713	0.395891	0.465007
1544	79.902	78.3669	81.6713	0.510324	0.465007
1545	79.95375	128.367	26.6713	0.172031	0.100639
1546	80.0055	296.367	18.6713	0.0592669	0.100639
1547	80.05725	315.367	12.6713	0.0386276	0.100639
1548	80.109	285.367	55.6713	0.163241	0.100639
1549	80.16075	170.367	25.6713	0.130951	0.100639
1550	80.2125	50.3669	66.6713	0.569654	0.465007
1551	80.26425	153.367	38.6713	0.201373	0.465007
1552	80.316	131.367	79.6713	0.377521	0.465007
1553	80.36775	118.367	79.6713	0.402303	0.465007
1554	80.4195	149.367	86.6713	0.367192	0.465007
1555	80.47125	229.367	30.6713	0.117949	0.100639
1556	80.523	143.367	49.6713	0.257313	0.100639
1557	80.57475	85.3669	76.6713	0.473168	0.465007
1558	80.6265	118.367	94.6713	0.444387	0.465007
1559	80.67825	169.367	93.6713	0.356113	0.465007
1560	80.73	74.3669	50.6713	0.405247	0.465007
1561	80.78175	97.3669	77.6713	0.443739	0.465007
1562	80.8335	116.367	74.6713	0.390871	0.465007
1563	80.88525	112.367	56.6713	0.335258	0.465007
1564	80.937	139.367	54.6713	0.281756	0.465007
1565	80.98875	83.3669	55.6713	0.400403	0.465007
1566	81.0405	102.367	75.6713	0.425029	0.465007
1567	81.09225	90.3669	55.6713	0.381211	0.465007
1568	81.144	88.3669	80.6713	0.477237	0.465007
1569	81.19575	116.367	81.6713	0.412402	0.465007
1570	81.2475	83.3669	72.6713	0.465728	0.465007
1571	81.29925	95.3669	107.671	0.530301	0.465007
1572	81.351	88.3669	90.6713	0.506436	0.465007
1573	81.40275	104.367	78.6713	0.429808	0.465007
1574	81.4545	122.367	82.6713	0.4032	0.465007
1575	81.50625	82.3669	59.6713	0.420108	0.465007
1576	81.558	101.367	82.6713	0.449207	0.465007
1577	81.60975	97.3669	85.6713	0.468052	0.465007
1578	81.6615	125.367	60.6713	0.326123	0.465007
1579	81.71325	118.367	110.671	0.4832	0.465007
1580	81.765	117.367	65.6713	0.358785	0.465007
1581	81.81675	92.3669	110.671	0.545076	0.465007
1582	81.8685	75.3669	100.671	0.571872	0.465007
1583	81.92025	78.3669	108.671	0.581011	0.465007
1584	81.972	87.3669	72.6713	0.454087	0.465007
1585	82.02375	85.3669	72.6713	0.459834	0.465007
1586	82.0755	131.367	127.671	0.492867	0.465007
1587	82.12725	150.367	100.671	0.40102	0.465007
1588	82.179	53.3669	68.6713	0.562704	0.465007
1589	82.23075	89.3669	64.6713	0.41984	0.465007
1590	82.2825	49.3669	50.6713	0.50652	0.465007
1591	82.33425	31.3669	80.6713	0.720034	0.465007
1592	82.386	122.367	72.6713	0.372601	0.465007
1593	82.43775	69.3669	59.6713	0.462432	0.465007
1594	82.4895	28.3669	84.6713	0.749051	0.465007
1595	82.54125	93.3669	60.6713	0.393872	0.465007
1596	82.593	103.367	49.6713	0.324568	0.465007
1597	82.64475	157.367	68.6713	0.303804	0.465007
1598	82.6965	81.3669	83.6713	0.506982	0.465007
1599	82.74825	112.367	97.6713	0.465017	0.465007
1600	82.8	99.3669	95.6713	0.490526	0.465007
1601	82.85175	84.3669	69.6713	0.452299	0.465007
1602	82.9035	119.367	45.6713	0.276732	0.100639
1603	82.95525	284.367	13.6713	0.0458711	0.100639
1604	83.007	297.367	60.6713	0.169455	0.100639
1605	83.05875	274.367	9.67133	0.0340494	0.100639
1606	83.1105	285.367	6.67133	0.022844	0.100639
1607	83.16225	334.367	40.6713	0.108446	0.100639
1608	83.214	268.367	35.6713	0.117325	0.100639
1609	83.26575	290.367	39.6713	0.120202	0.100639
1610	83.3175	315.367	10.6713	0.0327303	0.100639
1611	83.36925	343.367	22.6713	0.0619371	0.100639
1612	83.421	340.367	4.67133	0.0135386	0.100639
1613	83.47275	257.367	26.6713	0.0939005	0.100639
1614	83.5245	330.367	8.67133	0.0255763	0.100639
1615	83.57625	300.367	17.6713	0.0555635	0.100639
1616	83.628	317.367	23.6713	0.0694096	0.100639
1617	83.67975	224.367	18.6713	0.0768247	0.100639
1618	83.7315	255.367	9.67133	0.0364903	0.100639
1619	83.78325	195.367	51.6713	0.209163	0.100639
1620	83.835	120.367	70.6713	0.369933	0.465007
1621	83.88675	90.3669	55.6713	0.381211	0.465007
1622	83.9385	53.3669	107.671	0.668607	0.465007
1623	83.99025	96.3669	49.6713	0.340126	0.465007
1624	84.042	55.3669	69.6713	0.5572	0.465007
1625	84.09375	63.3669	57.6713	0.476472	0.465007
1626	84.1455	137.367	62.6713	0.313297	0.465007
1627	84.19725	59.3669	70.6713	0.543466	0.465007
1628	84.249	55.3669	106.671	0.65831	0.465007
1629	84.30075	114.367	61.6713	0.350329	0.465007
1630	84.3525	124.367	82.6713	0.399305	0.465007
1631	84.40425	122.367	94.6713	0.436197	0.465007
1632	84.456	51.3669	85.6713	0.625164	0.465007
1633	84.50775	72.3669	78.6713	0.52087	0.465007
1634	84.5595	85.3669	56.6713	0.398987	0.465007
1635	84.61125	101.367	78.6713	0.43697	0.465007
1636	84.663	126.367	97.6713	0.435958	0.465007
1637	84.71475	79.3669	68.6713	0.463876	0.465007
1638	84.7665	47.3669	61.6713	0.565594	0.465007
1639	84.81825	75.3669	84.6713	0.52907	0.465007
1640	84.87	107.367	109.671	0.505309	0.465007
1641	84.92175	56.3669	67.6713	0.545568	0.465007
1642	84.9735	79.3669	65.6713	0.452786	0.465007
1643	85.02525	115.367	96.6713	0.455915	0.465007
1644	85.077	82.3669	63.6713	0.435991	0.465007
1645	85.12875	58.3669	49.6713	0.459757	0.465007
1646	85.1805	120.367	85.6713	0.415803	0.465007
1647	85.23225	82.3669	96.6713	0.539948	0.465007
1648	85.284	57.3669	63.6713	0.526043	0.465007
1649	85.33575	88.3669	111.671	0.55825	0.465007
1650	85.3875	71.3669	63.6713	0.471506	0.465007
1651	85.43925	83.3669	73.6713	0.46913	0.465007
1652	85.491	90.3669	86.6713	0.489563	0.465007
1653	85.54275	94.3669	65.6713	0.410348	0.465007
1654	85.5945	83.3669	112.671	0.574742	0.465007
1655	85.64625	116.367	74.6713	0.390871	0.465007
1656	85.698	106.367	66.6713	0.385298	0.465007
1657	85.74975	133.367	64.6713	0.32656	0.465007
1658	85.8015	120.367	85.6713	0.415803	0.465007
1659	85.85325	161.367	73.6713	0.313444	0.465007
1660	85.905	80.3669	46.6713	0.36738	0.465007
1661	85.95675	73.3669	87.6713	0.544413	0.465007
1662	86.0085	74.3669	95.6713	0.562646	0.465007
1663	86.06025	110.367	81.6713	0.425287	0.465007
1664	86.112	91.3669	63.6713	0.410682	0.465007
1665	86.16375	132.367	83.6713	0.387299	0.465007
1666	86.2155	87.3669	109.671	0.556599	0.465007
1667	86.26725	75.3669	63.6713	0.457941	0.465007
1668	86.319	110.367	83.6713	0.431211	0.465007
1669	86.37075	103.367	124.671	0.546713	0.465007
1670	86.4225	105.367	74.6713	0.414753	0.465007
1671	86.47425	82.3669	67.6713	0.451027	0.465007
1672	86.526	72.3669	46.6713	0.39207	0.465007
1673	86.57775	99.3669	75.6713	0.432313	0.465007
1674	86.6295	63.3669	57.6713	0.476472	0.465007
1675	86.68125	66.3669	68.6713	0.508533	0.465007
1676	86.733	116.367	57.6713	0.331372	0.465007
1677	86.78475	95.3669	58.6713	0.380888	0.465007
1678	86.8365	83.3669	59.6713	0.417171	0.465007
1679	86.88825	76.3669	30.6713	0.286546	0.465007
1680	86.94	268.367	29.6713	0.0995555	0.100639
1681	86.99175	263.367	-3.32867	-0.0128007	0.100639
1682	87.0435	266.367	22.6713	0.0784371	0.100639
1683	87.09525	382.367	-6.32867	-0.0168299	0.100639
1684	87.147	184.367	12.6713	0.064309	0.100639
1685	87.19875	189.367	29.6713	0.135462	0.100639
1686	87.2505	245.367	13.6713	0.0527773	0.100639
1687	87.30225	239.367	50.6713	0.174706	0.100639
1688	87.354	242.367	35.6713	0.128297	0.100639
1689	87.40575	221.367	19.6713	0.0816108	0.100639
1690	87.4575	280.367	2.67133	0.00943805	0.100639
1691	87.50925	268.367	8.67133	0.0313001	0.100639
1692	87.561	254.367	-9.32867	-0.0380703	0.100639
1693	87.61275	205.367	26.6713	0.114944	0.100639
1694	87.6645	288.367	35.6713	0.110084	0.100639
1695	87.71625	284.367	6.67133	0.0229225	0.100639
1696	87.768	244.367	25.6713	0.0950656	0.100639
1697	87.81975	283.367	9.67133	0.0330036	0.100639
1698	87.8715	309.367	74.6713	0.194437	0.100639
1699	87.92325	233.367	16.6713	0.0666751	0.100639
1700	87.975	309.367	11.6713	0.036355	0.100639
1701	88.02675	261.367	32.6713	0.111113	0.100639
1702	88.0785	117.367	57.6713	0.329479	0.100639
1703	88.13025	370.367	32.6713	0.0810626	0.100639
1704	88.182	268.367	55.6713	0.171805	0.100639
1705	88.23375	272.367	-8.32867	-0.0315434	0.100639
1706	88.2855	279.367	35.6713	0.113229	0.100639
1707	88.33725	319.367	4.67133	0.014416	0.100639
1708	88.389	299.367	20.6713	0.0645902	0.100639
1709	88.44075	228.367	30.6713	0.118405	0.100639
1710	88.4925	255.367	28.6713	0.100942	0.100639
1711	88.54425	276.367	6.67133	0.0235704	0.100639
1712	88.596	253.367	31.6713	0.111113	0.100639
1713	88.64775	346.367	17.6713	0.0485425	0.100639
1714	88.6995	281.367	22.6713	0.0745674	0.100639
1715	88.75125	238.367	12.6713	0.0504757	0.100639
1716	88.803	225.367	26.6713	0.105823	0.100639
1717	88.85475	271.367	20.6713	0.070783	0.100639
1718	88.9065	264.367	29.6713	0.10091	0.100639
1719	88.95825	296.367	4.67133	0.0155174	0.100639
1720	89.01	248.367	22.6713	0.0836463	0.100639
1721	89.06175	263.367	35.6713	0.119287	0.100639
1722	89.1135	348.367	20.6713	0.0560141	0.100639
1723	89.16525	239.367	7.67133	0.0310532	0.100639
1724	89.217	259.367	6.67133	0.0250766	0.100639
1725	89.26875	302.367	20.6713	0.0639904	0.100639
1726	89.3205	285.367	25.6713	0.0825343	0.100639
1727	89.37225	321.367	24.6713	0.0712965	0.100639
1728	89.424	292.367	44.6713	0.132541	0.100639
1729	89.47575	241.367	0.671329	0.00277365	0.100639
1730	89.5275	263.367	18.6713	0.0662014	0.100639
1731	89.57925	278.367	25.6713	0.0844346	0.100639
1732	89.631	325.367	36.6713	0.101291	0.100639
1733	89.68275	301.367	12.6713	0.0403496	0.100639
1734	89.7345	267.367	9.67133	0.0349097	0.100639
1735	89.78625	343.367	5.67133	0.0162484	0.100639
1736	89.838	267.367	16.6713	0.058694	0.100639
1737	89.88975	273.367	22.6713	0.0765824	0.100639
1738	89.9415	288.367	8.67133	0.0291926	0.100639
1739	89.99325	245.367	20.6713	0.0777006	0.100639
1740	90.045	260.367	-5.32867	-0.0208936	0.100639
1741	90.09675	359.367	13.6713	0.0366486	0.100639
1742	90.1485	275.367	18.6713	0.0634997	0.100639
1743	90.20025	292.367	7.67133	0.0255678	0.100639
1744	90.252	259.367	21.6713	0.0771117	0.100639
1745	90.30375	319.367	33.6713	0.0953759	0.100639
1746	90.3555	382.367	22.6713	0.0559733	0.100639
1747	90.40725	242.367	17.6713	0.0679567	0.100639
1748	90.459	319.367	42.6713	0.117864	0.100639
1749	90.51075	297.367	31.6713	0.0962543	0.100639
1750	90.5625	227.367	30.6713	0.118864	0.100639
1751	90.61425	324.367	33.6713	0.094044	0.100639
1752	90.666	198.367	18.6713	0.0860279	0.100639
1753	90.71775	215.367	35.6713	0.142095	0.100639
1754	90.7695	245.367	11.6713	0.045407	0.100639
1755	90.82125	292.367	24.6713	0.0778182	0.100639
1756	90.873	264.367	1.67133	0.00628229	0.100639
1757	90.92475	281.367	0.671329	0.00238028	0.100639
1758	90.9765	263.367	25.6713	0.0888164	0.100639
1759	91.02825	261.367	19.6713	0.0699952	0.100639
1760	91.08	261.367	7.67133	0.0285139	0.100639
1761	91.13175	236.367	18.6713	0.0732099	0.100639
1762	91.1835	236.367	24.6713	0.0945123	0.100639
1763	91.23525	315.367	30.6713	0.0886357	0.100639
1764	91.287	309.367	24.6713	0.0738578	0.100639
1765	91.33875	224.367	37.6713	0.143763	0.100639
1766	91.3905	356.367	46.6713	0.115799	0.100639
1767	91.44225	226.367	26.6713	0.105404	0.100639
1768	91.494	261.367	15.6713	0.0565674	0.100639
1769	91.54575	247.367	24.6713	0.0906907	0.100639
1770	91.5975	256.367	22.6713	0.0812481	0.100639
1771	91.64925	227.367	12.6713	0.0527888	0.100639
1772	91.701	235.367	22.6713	0.0878604	0.100639
1773	91.75275	131.367	82.6713	0.386246	0.465007
1774	91.8045	104.367	54.6713	0.343762	0.465007
1775	91.85625	80.3669	71.6713	0.471403	0.465007
1776	91.908	94.3669	126.671	0.573074	0.465007
1777	91.95975	77.3669	97.6713	0.558	0.465007
1778	92.0115	71.3669	63.6713	0.471506	0.465007
1779	92.06325	67.3669	82.6713	0.551002	0.465007
1780	92.115	70.3669	94.6713	0.573633	0.465007
1781	92.16675	79.3669	81.6713	0.507155	0.465007
1782	92.2185	60.3669	68.6713	0.532178	0.465007
1783	92.27025	95.3669	65.6713	0.4078	0.465007
1784	92.322	133.367	97.6713	0.42275	0.465007
1785	92.37375	95.3669	81.6713	0.46132	0.465007
1786	92.4255	110.367	79.6713	0.419239	0.465007
1787	92.47725	81.3669	74.6713	0.478545	0.465007
1788	92.529	60.3669	107.671	0.640755	0.465007
1789	92.58075	107.367	37.6713	0.259734	0.465007
1790	92.6325	95.3669	65.6713	0.4078	0.465007
1791	92.68425	64.3669	56.6713	0.46821	0.465007
1792	92.736	100.367	49.6713	0.331058	0.465007
1793	92.78775	35.3669	62.6713	0.639254	0.465007
1794	92.8395	114.367	48.6713	0.298527	0.465007
1795	92.89125	76.3669	60.6713	0.442733	0.465007
1796	92.943	69.3669	70.6713	0.504658	0.465007
1797	92.99475	91.3669	110.671	0.547774	0.465007
1798	93.0465	118.367	74.6713	0.386822	0.465007
1799	93.09825	119.367	64.6713	0.351402	0.465007
1800	93.15	95.3669	56.6713	0.372744	0.465007
1801	93.20175	93.3669	63.6713	0.405451	0.465007
1802	93.2535	94.3669	86.6713	0.478746	0.465007
1803	93.30525	73.3669	98.6713	0.573543	0.465007
1804	93.357	146.367	74.6713	0.337821	0.465007
1805	93.40875	139.367	51.6713	0.270476	0.465007
1806	93.4605	133.367	95.6713	0.417709	0.465007
1807	93.51225	114.367	62.6713	0.353999	0.465007
1808	93.564	96.3669	72.6713	0.429911	0.465007
1809	93.61575	85.3669	86.6713	0.503791	0.465007
1810	93.6675	117.367	69.6713	0.372498	0.465007
1811	93.71925	189.367	98.6713	0.342563	0.465007
1812	93.771	107.367	71.6713	0.400313	0.465007
1813	93.82275	72.3669	63.6713	0.46804	0.465007
1814	93.8745	129.367	93.6713	0.419979	0.465007
1815	93.92625	113.367	65.6713	0.366801	0.465007
1816	93.978	110.367	50.6713	0.314654	0.465007
1817	94.02975	80.3669	59.6713	0.426108	0.465007
1818	94.0815	94.3669	64.6713	0.40664	0.465007
1819	94.13325	113.367	86.6713	0.433274	0.465007
1820	94.185	139.367	88.6713	0.388844	0.465007
1821	94.23675	123.367	70.6713	0.364214	0.465007
1822	94.2885	93.3669	93.6713	0.500814	0.465007
1823	94.34025	145.367	78.6713	0.351151	0.465007
1824	94.392	215.367	31.6713	0.128204	0.100639
1825	94.44375	319.367	21.6713	0.0635452	0.100639
1826	94.4955	295.367	19.6713	0.0624411	0.100639
1827	94.54725	319.367	12.6713	0.0381623	0.100639
1828	94.599	351.367	13.6713	0.0374518	0.100639
1829	94.65075	236.367	6.67133	0.0274497	0.100639
1830	94.7025	293.367	12.6713	0.0414044	0.100639
1831	94.75425	275.367	23.6713	0.0791582	0.100639
1832	94.806	288.367	25.6713	0.0817459	0.100639
1833	94.85775	242.367	47.6713	0.164362	0.100639
1834	94.9095	137.367	63.6713	0.316713	0.465007
1835	94.96125	144.367	107.671	0.427202	0.465007
1836	95.013	118.367	42.6713	0.264976	0.465007
1837	95.06475	98.3669	55.6713	0.361413	0.465007
1838	95.1165	91.3669	50.6713	0.356744	0.465007
1839	95.16825	128.367	44.6713	0.258159	0.465007
1840	95.22	104.367	81.6713	0.439003	0.465007
1841	95.27175	102.367	80.6713	0.440735	0.465007
1842	95.3235	124.367	63.6713	0.338608	0.465007
1843	95.37525	152.367	107.671	0.41406	0.465007
1844	95.427	103.367	59.6713	0.365996	0.465007
1845	95.47875	171.367	101.671	0.37237	0.465007
1846	95.5305	119.367	102.671	0.462404	0.465007
1847	95.58225	132.367	56.6713	0.299788	0.465007
1848	95.634	84.3669	51.6713	0.37983	0.465007
1849	95.68575	110.367	80.6713	0.422279	0.465007
1850	95.7375	119.367	84.6713	0.414978	0.465007
1851	95.78925	99.3669	53.6713	0.350705	0.465007
1852	95.841	138.367	64.6713	0.318518	0.465007
1853	95.89275	326.367	4.67133	0.0141111	0.100639
1854	95.9445	290.367	18.6713	0.0604175	0.100639
1855	95.99625	372.367	24.6713	0.0621384	0.100639
1856	96.048	329.367	35.6713	0.0977194	0.100639
1857	96.09975	314.367	19.6713	0.0588895	0.100639
1858	96.1515	340.367	21.6713	0.0598592	0.100639
1859	96.20325	333.367	17.6713	0.0503402	0.100639
1860	96.255	310.367	16.6713	0.0509767	0.100639
1861	96.30675	321.367	18.6713	0.0549095	0.100639
1862	96.3585	207.367	24.6713	0.106324	0.100639
1863	96.41025	281.367	17.6713	0.0590939	0.100639
1864	96.462	269.367	-0.328671	-0.00122165	0.100639
1865	96.51375	320.367	19.6713	0.0578504	0.100639
1866	96.5655	387.367	32.6713	0.0777818	0.100639
1867	96.61725	289.367	47.6713	0.141442	0.100639
1868	96.669	364.367	15.6713	0.0412362	0.100639
1869	96.72075	241.367	73.6713	0.233849	0.100639
1870	96.7725	257.367	37.6713	0.127683	0.100639
1871	96.82425	369.367	27.6713	0.0696944	0.100639
1872	96.876	264.367	14.6713	0.0525782	0.100639
1873	96.92775	290.367	10.6713	0.0354484	0.100639
1874	96.9795	256.367	25.6713	0.0910208	0.100639
1875	97.03125	284.367	33.6713	0.105872	0.100639
1876	97.083	242.367	5.67133	0.0228647	0.100639
1877	97.13475	282.367	15.6713	0.0525816	0.100639
1878	97.1865	311.367	65.6713	0.174177	0.100639
1879	97.23825	356.367	9.67133	0.0264216	0.100639
1880	97.29	283.367	46.6713	0.141412	0.100639
1881	97.34175	287.367	27.6713	0.0878348	0.100639
1882	97.3935	186.367	90.6713	0.327288	0.465007
1883	97.44525	106.367	62.6713	0.370752	0.465007
1884	97.497	144.367	58.6713	0.288967	0.465007
1885	97.54875	55.3669	76.6713	0.580675	0.465007
1886	97.6005	134.367	94.6713	0.413343	0.465007
1887	97.65225	136.367	35.6713	0.207345	0.465007
1888	97.704	93.3669	85.6713	0.478509	0.465007
1889	97.75575	143.367	30.6713	0.176233	0.100639
1890	97.8075	128.367	58.6713	0.313686	0.465007
1891	97.85925	94.3669	59.6713	0.38738	0.465007
1892	97.911	80.3669	36.6713	0.313328	0.465007
1893	97.96275	129.367	25.6713	0.165581	0.100639
1894	98.0145	118.367	78.6713	0.399269	0.465007
1895	98.06625	122.367	72.6713	0.372601	0.465007
1896	98.118	139.367	39.6713	0.22158	0.100639
1897	98.16975	183.367	76.6713	0.294846	0.100639
1898	98.2215	123.367	60.6713	0.329667	0.465007
1899	98.27325	92.3669	50.6713	0.35425	0.465007
1900	98.325	160.367	18.6713	0.104287	0.100639
1901	98.37675	90.3669	81.6713	0.474728	0.465007
1902	98.4285	91.3669	73.6713	0.44639	0.465007
1903	98.48025	118.367	83.6713	0.414136	0.465007
1904	98.532	127.367	104.671	0.451095	0.465007
1905	98.58375	140.367	48.6713	0.257468	0.100639
1906	98.6355	131.367	41.6713	0.240822	0.465007
1907	98.68725	125.367	74.6713	0.373285	0.465007
1908	98.739	169.367	147.671	0.465784	0.465007
1909	98.79075	150.367	54.6713	0.26664	0.465007
1910	98.8425	121.367	58.6713	0.325883	0.465007
1911	98.89425	117.367	58.6713	0.333288	0.465007
1912	98.946	93.3669	41.6713	0.308589	0.465007
1913	98.99775	148.367	47.6713	0.243174	0.465007
1914	99.0495	78.3669	47.6713	0.378229	0.465007
1915	99.10125	144.367	54.6713	0.274678	0.100639
1916	99.153	131.367	42.6713	0.245184	0.100639
1917	99.20475	131.367	62.6713	0.322985	0.465007
1918	99.2565	162.367	73.6713	0.312116	0.465007
1919	99.30825	108.367	78.6713	0.420616	0.465007
1920	99.36	85.3669	33.6713	0.282862	0.465007
1921	99.41175	143.367	108.671	0.43117	0.465007
1922	99.4635	145.367	53.6713	0.269653	0.100639
1923	99.51525	120.367	24.6713	0.170102	0.100639
1924	99.567	59.3669	34.6713	0.368694	0.100639
1925	99.61875	155.367	45.6713	0.227177	0.465007
1926	99.6705	138.367	93.6713	0.403689	0.465007
1927	99.72225	165.367	85.6713	0.341268	0.465007
1928	99.774	151.367	61.6713	0.289485	0.465007
1929	99.82575	92.3669	128.671	0.582123	0.465007
1930	99.8775	109.367	51.6713	0.320864	0.465007
1931	99.92925	95.3669	86.6713	0.476116	0.465007
1932	99.981	64.3669	68.6713	0.516178	0.465007
1933	100.03275	150.367	73.6713	0.328834	0.465007
1934	100.0845	112.367	63.6713	0.36169	0.465007
1935	100.13625	259.367	11.6713	0.0430616	0.100639
1936	100.188	297.367	22.6713	0.0708394	0.100639
1937	100.23975	227.367	42.6713	0.15802	0.100639
1938	100.2915	297.367	37.6713	0.112439	0.100639
1939	100.34325	356.367	0.671329	0.00188027	0.100639
1940	100.395	285.367	1.67133	0.00582267	0.100639
1941	100.44675	273.367	31.6713	0.103827	0.100639
1942	100.4985	327.367	4.67133	0.0140686	0.100639
1943	100.55025	339.367	14.6713	0.04144	0.100639
1944	100.602	306.367	11.6713	0.0366979	0.100639
1945	100.65375	318.367	32.6713	0.0930706	0.100639
1946	100.7055	313.367	15.6713	0.0476277	0.100639
1947	100.75725	342.367	25.6713	0.0697518	0.100639
1948	100.809	338.367	22.6713	0.0627948	0.100639
1949	100.86075	357.367	46.6713	0.115512	0.100639
1950	100.9125	327.367	26.6713	0.0753346	0.100639
1951	100.96425	260.367	33.6713	0.114513	0.100639
1952	101.016	303.367	22.6713	0.0695358	0.100639
1953	101.06775	280.367	10.6713	0.0366664	0.100639
1954	101.1195	248.367	33.6713	0.119386	0.100639
1955	101.17125	251.367	19.6713	0.0725777	0.100639
1956	101.223	241.367	33.6713	0.122424	0.100639
1957	101.27475	241.367	16.6713	0.064608	0.100639
1958	101.3265	246.367	19.6713	0.0739417	0.100639
1959	101.37825	320.367	17.6713	0.0522761	0.100639
1960	101.43	330.367	22.6713	0.0642178	0.100639
1961	101.48175	237.367	12.6713	0.0506776	0.100639
1962	101.5335	299.367	34.6713	0.103795	0.100639
1963	101.58525	369.367	37.6713	0.0925499	0.100639
1964	101.637	254.367	22.6713	0.0818347	0.100639
1965	101.68875	297.367	-5.32867	-0.0182465	0.100639
1966	101.7405	254.367	51.6713	0.168839	0.100639
1967	101.79225	307.367	18.6713	0.0572673	0.100639
1968	101.844	297.367	23.6713	0.0737337	0.100639
1969	101.89575	273.367	20.6713	0.0703015	0.100639
1970	101.9475	91.3669	102.671	0.529129	0.465007
1971	101.99925	130.367	83.6713	0.390918	0.465007
1972	102.051	160.367	72.6713	0.311843	0.465007
1973	102.10275	63.3669	53.6713	0.45858	0.465007
1974	102.1545	84.3669	56.6713	0.401815	0.465007
1975	102.20625	52.3669	74.6713	0.587786	0.465007
1976	102.258	100.367	86.6713	0.463388	0.465007
1977	102.30975	168.367	35.6713	0.174827	0.100639
1978	102.3615	251.367	19.6713	0.0725777	0.100639
1979	102.41325	243.367	39.6713	0.140162	0.100639
1980	102.465	265.367	51.6713	0.162981	0.100639
1981	102.51675	275.367	39.6713	0.125925	0.100639
1982	102.5685	259.367	21.6713	0.0771117	0.100639
1983	102.62025	258.367	26.6713	0.0935711	0.100639
1984	102.672	367.367	40.6713	0.0996753	0.100639
1985	102.72375	328.367	18.6713	0.0538019	0.100639
1986	102.7755	291.367	0.671329	0.00229877	0.100639
