# Supplementary material for: Functional instability allows access to DNA in longer transcription Activator-Like effector (TALE) arrays
Source: eLife. 2019 Feb 27;8:e38298. doi: 10.7554/eLife.38298 (PMC6461438; doi:10.7554/eLife.38298)
Supplement: Figure 3—source data 3. — Cumulative distributions of low-FRET dwell times depicted in Figure 3C. [file elife-38298-fig3-data3.csv]

time (sec)	CDF
0	0
0.05175	12.98449612
0.1035	19.37984496
0.15525	26.1627907
0.207	33.13953488
0.25875	38.75968992
0.3105	42.24806202
0.36225	46.12403101
0.414	49.80620155
0.46575	53.10077519
0.5175	56.78294574
0.56925	59.49612403
0.621	61.62790698
0.67275	62.59689922
0.7245	64.14728682
0.77625	66.27906977
0.828	67.24806202
0.87975	68.99224806
0.9315	69.76744186
0.98325	70.93023256
1.035	72.48062016
1.08675	73.25581395
1.1385	73.64341085
1.19025	75.19379845
1.242	76.5503876
1.29375	77.3255814
1.3455	77.90697674
1.39725	79.26356589
1.449	80.23255814
1.50075	81.00775194
1.5525	81.58914729
1.60425	82.55813953
1.656	83.33333333
1.70775	83.91472868
1.7595	84.68992248
1.81125	85.07751938
1.863	85.46511628
1.91475	85.85271318
1.9665	86.04651163
2.01825	86.24031008
2.07	86.43410853
2.12175	87.01550388
2.1735	87.40310078
2.22525	87.40310078
2.277	87.98449612
2.32875	88.37209302
2.3805	88.56589147
2.43225	88.75968992
2.484	88.75968992
2.53575	88.75968992
2.5875	88.95348837
2.63925	88.95348837
2.691	88.95348837
2.74275	89.14728682
2.7945	89.34108527
2.84625	89.34108527
2.898	89.34108527
2.94975	89.53488372
3.0015	89.53488372
3.05325	89.53488372
3.105	89.72868217
3.15675	90.11627907
3.2085	90.50387597
3.26025	90.50387597
3.312	90.69767442
3.36375	90.69767442
3.4155	90.89147287
3.46725	90.89147287
3.519	91.08527132
3.57075	91.27906977
3.6225	91.27906977
3.67425	91.27906977
3.726	91.47286822
3.77775	91.47286822
3.8295	91.47286822
3.88125	91.66666667
3.933	92.24806202
3.98475	92.24806202
4.0365	92.24806202
4.08825	92.24806202
4.14	92.44186047
4.19175	92.44186047
4.2435	92.44186047
4.29525	92.63565891
4.347	92.63565891
4.39875	92.63565891
4.4505	92.63565891
4.50225	92.82945736
4.554	92.82945736
4.60575	93.02325581
4.6575	93.02325581
4.70925	93.60465116
4.761	93.79844961
4.81275	93.99224806
4.8645	94.18604651
4.91625	94.18604651
4.968	94.18604651
5.01975	94.18604651
5.0715	94.18604651
5.12325	94.18604651
5.175	94.18604651
5.22675	94.18604651
5.2785	94.18604651
5.33025	94.18604651
5.382	94.18604651
5.43375	94.18604651
5.4855	94.37984496
5.53725	94.37984496
5.589	94.37984496
5.64075	94.37984496
5.6925	94.37984496
5.74425	94.37984496
5.796	94.37984496
5.84775	94.37984496
5.8995	94.37984496
5.95125	94.57364341
6.003	94.57364341
6.05475	94.57364341
6.1065	94.57364341
6.15825	94.57364341
6.21	94.57364341
6.26175	94.57364341
6.3135	94.57364341
6.36525	94.57364341
6.417	94.57364341
6.46875	94.57364341
6.5205	94.57364341
6.57225	94.57364341
6.624	94.57364341
6.67575	94.57364341
6.7275	94.57364341
6.77925	94.57364341
6.831	94.57364341
6.88275	94.57364341
6.9345	94.57364341
6.98625	94.57364341
7.038	94.57364341
7.08975	94.57364341
7.1415	94.76744186
7.19325	94.76744186
7.245	94.76744186
7.29675	94.96124031
7.3485	95.15503876
7.40025	95.34883721
7.452	95.34883721
7.50375	95.34883721
7.5555	95.34883721
7.60725	95.34883721
7.659	95.54263566
7.71075	95.54263566
7.7625	95.54263566
7.81425	95.54263566
7.866	95.73643411
7.91775	95.73643411
7.9695	95.93023256
8.02125	95.93023256
8.073	95.93023256
8.12475	96.12403101
8.1765	96.12403101
8.22825	96.12403101
8.28	96.12403101
8.33175	96.12403101
8.3835	96.12403101
8.43525	96.12403101
8.487	96.31782946
8.53875	96.31782946
8.5905	96.31782946
8.64225	96.31782946
8.694	96.51162791
8.74575	96.70542636
8.7975	96.70542636
8.84925	96.70542636
8.901	96.70542636
8.95275	96.70542636
9.0045	96.70542636
9.05625	96.70542636
9.108	96.89922481
9.15975	96.89922481
9.2115	96.89922481
9.26325	97.09302326
9.315	97.09302326
9.36675	97.09302326
9.4185	97.09302326
9.47025	97.09302326
9.522	97.09302326
9.57375	97.09302326
9.6255	97.09302326
9.67725	97.09302326
9.729	97.09302326
9.78075	97.09302326
9.8325	97.09302326
9.88425	97.09302326
9.936	97.28682171
9.98775	97.28682171
10.0395	97.28682171
10.09125	97.28682171
10.143	97.48062016
10.19475	97.48062016
10.2465	97.48062016
10.29825	97.48062016
10.35	97.48062016
10.40175	97.48062016
10.4535	97.48062016
10.50525	97.48062016
10.557	97.48062016
10.60875	97.48062016
10.6605	97.48062016
10.71225	97.48062016
10.764	97.48062016
10.81575	97.6744186
10.8675	97.6744186
10.91925	97.6744186
10.971	97.6744186
11.02275	97.6744186
11.0745	97.6744186
11.12625	97.86821705
11.178	97.86821705
11.22975	97.86821705
11.2815	97.86821705
11.33325	97.86821705
11.385	97.86821705
11.43675	97.86821705
11.4885	97.86821705
11.54025	97.86821705
11.592	97.86821705
11.64375	97.86821705
11.6955	97.86821705
11.74725	98.0620155
11.799	98.0620155
11.85075	98.0620155
11.9025	98.0620155
11.95425	98.0620155
12.006	98.0620155
12.05775	98.0620155
12.1095	98.0620155
12.16125	98.0620155
12.213	98.0620155
12.26475	98.0620155
12.3165	98.0620155
12.36825	98.0620155
12.42	98.0620155
12.47175	98.0620155
12.5235	98.0620155
12.57525	98.0620155
12.627	98.0620155
12.67875	98.0620155
12.7305	98.0620155
12.78225	98.0620155
12.834	98.0620155
12.88575	98.0620155
12.9375	98.0620155
12.98925	98.0620155
13.041	98.0620155
13.09275	98.0620155
13.1445	98.0620155
13.19625	98.0620155
13.248	98.0620155
13.29975	98.0620155
13.3515	98.0620155
13.40325	98.0620155
13.455	98.0620155
13.50675	98.0620155
13.5585	98.0620155
13.61025	98.0620155
13.662	98.0620155
13.71375	98.0620155
13.7655	98.0620155
13.81725	98.0620155
13.869	98.0620155
13.92075	98.0620155
13.9725	98.0620155
14.02425	98.0620155
14.076	98.0620155
14.12775	98.0620155
14.1795	98.25581395
14.23125	98.25581395
14.283	98.25581395
14.33475	98.25581395
14.3865	98.25581395
14.43825	98.25581395
14.49	98.25581395
14.54175	98.25581395
14.5935	98.25581395
14.64525	98.25581395
14.697	98.25581395
14.74875	98.25581395
14.8005	98.25581395
14.85225	98.25581395
14.904	98.25581395
14.95575	98.25581395
15.0075	98.25581395
15.05925	98.25581395
15.111	98.25581395
15.16275	98.25581395
15.2145	98.25581395
15.26625	98.25581395
15.318	98.25581395
15.36975	98.25581395
15.4215	98.25581395
15.47325	98.25581395
15.525	98.25581395
15.57675	98.25581395
15.6285	98.25581395
15.68025	98.25581395
15.732	98.25581395
15.78375	98.25581395
15.8355	98.25581395
15.88725	98.25581395
15.939	98.25581395
15.99075	98.25581395
16.0425	98.25581395
16.09425	98.25581395
16.146	98.25581395
16.19775	98.25581395
16.2495	98.25581395
16.30125	98.4496124
16.353	98.4496124
16.40475	98.4496124
16.4565	98.4496124
16.50825	98.4496124
16.56	98.4496124
16.61175	98.4496124
16.6635	98.4496124
16.71525	98.4496124
16.767	98.4496124
16.81875	98.4496124
16.8705	98.64341085
16.92225	98.64341085
16.974	98.64341085
17.02575	98.64341085
17.0775	98.8372093
17.12925	98.8372093
17.181	98.8372093
17.23275	98.8372093
17.2845	98.8372093
17.33625	98.8372093
17.388	98.8372093
17.43975	98.8372093
17.4915	98.8372093
17.54325	98.8372093
17.595	98.8372093
17.64675	98.8372093
17.6985	98.8372093
17.75025	98.8372093
17.802	98.8372093
17.85375	98.8372093
17.9055	98.8372093
17.95725	98.8372093
18.009	98.8372093
18.06075	98.8372093
18.1125	98.8372093
18.16425	98.8372093
18.216	98.8372093
18.26775	98.8372093
18.3195	98.8372093
18.37125	98.8372093
18.423	98.8372093
18.47475	98.8372093
18.5265	98.8372093
18.57825	98.8372093
18.63	98.8372093
18.68175	98.8372093
18.7335	98.8372093
18.78525	98.8372093
18.837	98.8372093
18.88875	98.8372093
18.9405	98.8372093
18.99225	98.8372093
19.044	98.8372093
19.09575	98.8372093
19.1475	98.8372093
19.19925	98.8372093
19.251	98.8372093
19.30275	98.8372093
19.3545	98.8372093
19.40625	98.8372093
19.458	98.8372093
19.50975	98.8372093
19.5615	98.8372093
19.61325	98.8372093
19.665	98.8372093
19.71675	98.8372093
19.7685	98.8372093
19.82025	98.8372093
19.872	98.8372093
19.92375	98.8372093
19.9755	98.8372093
20.02725	98.8372093
20.079	98.8372093
20.13075	98.8372093
20.1825	98.8372093
20.23425	98.8372093
20.286	99.03100775
20.33775	99.03100775
20.3895	99.03100775
20.44125	99.03100775
20.493	99.03100775
20.54475	99.03100775
20.5965	99.03100775
20.64825	99.03100775
20.7	99.03100775
20.75175	99.2248062
20.8035	99.2248062
20.85525	99.2248062
20.907	99.2248062
20.95875	99.2248062
21.0105	99.2248062
21.06225	99.2248062
21.114	99.2248062
21.16575	99.2248062
21.2175	99.2248062
21.26925	99.2248062
21.321	99.2248062
21.37275	99.2248062
21.4245	99.2248062
21.47625	99.2248062
21.528	99.2248062
21.57975	99.2248062
21.6315	99.2248062
21.68325	99.2248062
21.735	99.2248062
21.78675	99.2248062
21.8385	99.2248062
21.89025	99.2248062
21.942	99.2248062
21.99375	99.2248062
22.0455	99.2248062
22.09725	99.2248062
22.149	99.2248062
22.20075	99.2248062
22.2525	99.2248062
22.30425	99.2248062
22.356	99.2248062
22.40775	99.2248062
22.4595	99.2248062
22.51125	99.2248062
22.563	99.2248062
22.61475	99.2248062
22.6665	99.2248062
22.71825	99.2248062
22.77	99.2248062
22.82175	99.2248062
22.8735	99.2248062
22.92525	99.2248062
22.977	99.2248062
23.02875	99.2248062
23.0805	99.2248062
23.13225	99.2248062
23.184	99.2248062
23.23575	99.2248062
23.2875	99.2248062
23.33925	99.2248062
23.391	99.2248062
23.44275	99.2248062
23.4945	99.2248062
23.54625	99.2248062
23.598	99.2248062
23.64975	99.2248062
23.7015	99.2248062
23.75325	99.2248062
23.805	99.2248062
23.85675	99.2248062
23.9085	99.2248062
23.96025	99.2248062
24.012	99.2248062
24.06375	99.2248062
24.1155	99.2248062
24.16725	99.2248062
24.219	99.2248062
24.27075	99.2248062
24.3225	99.2248062
24.37425	99.2248062
24.426	99.2248062
24.47775	99.2248062
24.5295	99.2248062
24.58125	99.2248062
24.633	99.2248062
24.68475	99.2248062
24.7365	99.2248062
24.78825	99.2248062
24.84	99.2248062
24.89175	99.2248062
24.9435	99.2248062
24.99525	99.2248062
25.047	99.2248062
25.09875	99.2248062
25.1505	99.2248062
25.20225	99.2248062
25.254	99.2248062
25.30575	99.2248062
25.3575	99.2248062
25.40925	99.2248062
25.461	99.41860465
25.51275	99.41860465
25.5645	99.41860465
25.61625	99.41860465
25.668	99.41860465
25.71975	99.41860465
25.7715	99.41860465
25.82325	99.41860465
25.875	99.41860465
25.92675	99.41860465
25.9785	99.41860465
26.03025	99.41860465
26.082	99.41860465
26.13375	99.41860465
26.1855	99.41860465
26.23725	99.41860465
26.289	99.41860465
26.34075	99.41860465
26.3925	99.41860465
26.44425	99.41860465
26.496	99.41860465
26.54775	99.41860465
26.5995	99.41860465
26.65125	99.41860465
26.703	99.41860465
26.75475	99.41860465
26.8065	99.41860465
26.85825	99.41860465
26.91	99.41860465
26.96175	99.41860465
27.0135	99.41860465
27.06525	99.41860465
27.117	99.41860465
27.16875	99.41860465
27.2205	99.41860465
27.27225	99.41860465
27.324	99.41860465
27.37575	99.41860465
27.4275	99.41860465
27.47925	99.41860465
27.531	99.41860465
27.58275	99.41860465
27.6345	99.41860465
27.68625	99.41860465
27.738	99.41860465
27.78975	99.41860465
27.8415	99.41860465
27.89325	99.41860465
27.945	99.41860465
27.99675	99.41860465
28.0485	99.41860465
28.10025	99.41860465
28.152	99.41860465
28.20375	99.41860465
28.2555	99.41860465
28.30725	99.41860465
28.359	99.41860465
28.41075	99.41860465
28.4625	99.41860465
28.51425	99.41860465
28.566	99.41860465
28.61775	99.41860465
28.6695	99.41860465
28.72125	99.41860465
28.773	99.41860465
28.82475	99.41860465
28.8765	99.41860465
28.92825	99.41860465
28.98	99.41860465
29.03175	99.41860465
29.0835	99.41860465
29.13525	99.41860465
29.187	99.41860465
29.23875	99.41860465
29.2905	99.41860465
29.34225	99.41860465
29.394	99.41860465
29.44575	99.41860465
29.4975	99.41860465
29.54925	99.41860465
29.601	99.41860465
29.65275	99.41860465
29.7045	99.6124031
29.75625	99.6124031
29.808	99.80620155
29.85975	99.80620155
29.9115	99.80620155
29.96325	99.80620155
30.015	99.80620155
30.06675	99.80620155
30.1185	99.80620155
30.17025	99.80620155
30.222	99.80620155
30.27375	99.80620155
30.3255	99.80620155
30.37725	99.80620155
30.429	99.80620155
30.48075	99.80620155
30.5325	99.80620155
30.58425	99.80620155
30.636	99.80620155
30.68775	99.80620155
30.7395	99.80620155
30.79125	99.80620155
30.843	99.80620155
30.89475	99.80620155
30.9465	99.80620155
30.99825	99.80620155
31.05	99.80620155
31.10175	99.80620155
31.1535	99.80620155
31.20525	99.80620155
31.257	99.80620155
31.30875	99.80620155
31.3605	99.80620155
31.41225	99.80620155
31.464	99.80620155
31.51575	99.80620155
31.5675	99.80620155
31.61925	99.80620155
31.671	99.80620155
31.72275	99.80620155
31.7745	99.80620155
31.82625	99.80620155
31.878	99.80620155
31.92975	99.80620155
31.9815	99.80620155
32.03325	99.80620155
32.085	99.80620155
32.13675	99.80620155
32.1885	99.80620155
32.24025	99.80620155
32.292	99.80620155
32.34375	99.80620155
32.3955	99.80620155
32.44725	99.80620155
32.499	99.80620155
32.55075	99.80620155
32.6025	99.80620155
32.65425	99.80620155
32.706	99.80620155
32.75775	99.80620155
32.8095	99.80620155
32.86125	99.80620155
32.913	99.80620155
32.96475	99.80620155
33.0165	99.80620155
33.06825	99.80620155
33.12	99.80620155
33.17175	99.80620155
33.2235	99.80620155
33.27525	100
