# Supplementary material for: Functional instability allows access to DNA in longer transcription Activator-Like effector (TALE) arrays
Source: eLife. 2019 Feb 27;8:e38298. doi: 10.7554/eLife.38298 (PMC6461438; doi:10.7554/eLife.38298)
Supplement: Figure 3—source data 4. — Cumulative distributions of high-FRET dwell times depicted in Figure 3D. [file elife-38298-fig3-data4.csv]

time (sec)	CDF
0	0
0.05175	3.752345216
0.1035	6.566604128
0.15525	10.13133208
0.207	12.94559099
0.25875	15.75984991
0.3105	19.1369606
0.36225	20.82551595
0.414	22.70168856
0.46575	24.01500938
0.5175	25.70356473
0.56925	27.01688555
0.621	27.95497186
0.67275	30.58161351
0.7245	31.14446529
0.77625	32.27016886
0.828	33.9587242
0.87975	35.08442777
0.9315	36.77298311
0.98325	37.3358349
1.035	38.46153846
1.08675	39.39962477
1.1385	40.33771107
1.19025	41.46341463
1.242	42.40150094
1.29375	43.90243902
1.3455	44.65290807
1.39725	45.59099437
1.449	46.71669794
1.50075	47.27954972
1.5525	47.65478424
1.60425	48.40525328
1.656	49.90619137
1.70775	50.65666041
1.7595	51.2195122
1.81125	51.96998124
1.863	53.0956848
1.91475	53.65853659
1.9665	54.40900563
2.01825	54.97185741
2.07	55.15947467
2.12175	55.72232645
2.1735	56.09756098
2.22525	56.84803002
2.277	57.22326454
2.32875	57.97373358
2.3805	58.34896811
2.43225	58.34896811
2.484	59.28705441
2.53575	59.47467167
2.5875	59.66228893
2.63925	59.66228893
2.691	60.22514071
2.74275	60.41275797
2.7945	60.60037523
2.84625	60.60037523
2.898	60.7879925
2.94975	60.97560976
3.0015	61.35084428
3.05325	61.53846154
3.105	61.91369606
3.15675	62.85178236
3.2085	63.60225141
3.26025	63.78986867
3.312	64.16510319
3.36375	64.54033771
3.4155	64.72795497
3.46725	65.10318949
3.519	65.10318949
3.57075	65.29080675
3.6225	65.66604128
3.67425	66.22889306
3.726	66.41651032
3.77775	67.16697936
3.8295	67.54221388
3.88125	68.10506567
3.933	68.10506567
3.98475	68.48030019
4.0365	68.66791745
4.08825	68.85553471
4.14	69.41838649
4.19175	69.79362101
4.2435	69.79362101
4.29525	69.98123827
4.347	70.3564728
4.39875	71.10694184
4.4505	71.48217636
4.50225	71.85741088
4.554	72.42026266
4.60575	72.60787992
4.6575	72.79549719
4.70925	72.79549719
4.761	72.79549719
4.81275	73.17073171
4.8645	73.54596623
4.91625	73.73358349
4.968	74.29643527
5.01975	74.85928705
5.0715	75.23452158
5.12325	75.6097561
5.175	76.36022514
5.22675	76.73545966
5.2785	76.73545966
5.33025	76.73545966
5.382	77.11069418
5.43375	77.48592871
5.4855	77.67354597
5.53725	78.04878049
5.589	78.04878049
5.64075	78.23639775
5.6925	78.23639775
5.74425	78.79924953
5.796	78.98686679
5.84775	79.36210131
5.8995	79.36210131
5.95125	79.54971857
6.003	79.73733583
6.05475	79.9249531
6.1065	80.30018762
6.15825	80.30018762
6.21	80.30018762
6.26175	80.30018762
6.3135	80.8630394
6.36525	80.8630394
6.417	80.8630394
6.46875	81.05065666
6.5205	81.05065666
6.57225	81.23827392
6.624	81.23827392
6.67575	81.61350844
6.7275	81.61350844
6.77925	81.61350844
6.831	81.61350844
6.88275	81.61350844
6.9345	81.8011257
6.98625	81.8011257
7.038	81.8011257
7.08975	81.8011257
7.1415	81.98874296
7.19325	82.17636023
7.245	82.17636023
7.29675	82.36397749
7.3485	82.55159475
7.40025	82.55159475
7.452	82.92682927
7.50375	82.92682927
7.5555	83.30206379
7.60725	83.30206379
7.659	83.30206379
7.71075	83.48968105
7.7625	83.48968105
7.81425	83.67729831
7.866	83.67729831
7.91775	83.86491557
7.9695	84.24015009
8.02125	84.24015009
8.073	84.24015009
8.12475	84.42776735
8.1765	84.61538462
8.22825	84.80300188
8.28	85.1782364
8.33175	85.36585366
8.3835	85.55347092
8.43525	85.74108818
8.487	85.74108818
8.53875	85.74108818
8.5905	85.74108818
8.64225	85.74108818
8.694	85.74108818
8.74575	85.92870544
8.7975	86.86679174
8.84925	86.86679174
8.901	87.05440901
8.95275	87.05440901
9.0045	87.05440901
9.05625	87.05440901
9.108	87.24202627
9.15975	87.24202627
9.2115	87.24202627
9.26325	87.42964353
9.315	87.80487805
9.36675	87.99249531
9.4185	87.99249531
9.47025	88.18011257
9.522	88.18011257
9.57375	88.18011257
9.6255	88.18011257
9.67725	88.18011257
9.729	88.36772983
9.78075	88.36772983
9.8325	88.36772983
9.88425	88.36772983
9.936	88.36772983
9.98775	88.55534709
10.0395	88.55534709
10.09125	88.55534709
10.143	88.74296435
10.19475	88.93058161
10.2465	88.93058161
10.29825	89.11819887
10.35	89.11819887
10.40175	89.11819887
10.4535	89.11819887
10.50525	89.11819887
10.557	89.11819887
10.60875	89.11819887
10.6605	89.11819887
10.71225	89.30581614
10.764	89.30581614
10.81575	89.30581614
10.8675	89.4934334
10.91925	89.4934334
10.971	89.68105066
11.02275	89.68105066
11.0745	89.68105066
11.12625	89.68105066
11.178	89.68105066
11.22975	89.86866792
11.2815	90.05628518
11.33325	90.05628518
11.385	90.24390244
11.43675	90.24390244
11.4885	90.4315197
11.54025	90.61913696
11.592	90.61913696
11.64375	90.80675422
11.6955	90.99437148
11.74725	90.99437148
11.799	90.99437148
11.85075	91.18198874
11.9025	91.18198874
11.95425	91.369606
12.006	91.55722326
12.05775	91.55722326
12.1095	91.55722326
12.16125	91.55722326
12.213	91.55722326
12.26475	91.74484053
12.3165	91.74484053
12.36825	91.74484053
12.42	91.74484053
12.47175	91.74484053
12.5235	91.74484053
12.57525	91.93245779
12.627	92.12007505
12.67875	92.12007505
12.7305	92.12007505
12.78225	92.12007505
12.834	92.12007505
12.88575	92.12007505
12.9375	92.12007505
12.98925	92.12007505
13.041	92.12007505
13.09275	92.30769231
13.1445	92.30769231
13.19625	92.68292683
13.248	92.87054409
13.29975	92.87054409
13.3515	92.87054409
13.40325	92.87054409
13.455	92.87054409
13.50675	93.05816135
13.5585	93.05816135
13.61025	93.05816135
13.662	93.05816135
13.71375	93.05816135
13.7655	93.05816135
13.81725	93.05816135
13.869	93.05816135
13.92075	93.05816135
13.9725	93.05816135
14.02425	93.05816135
14.076	93.05816135
14.12775	93.24577861
14.1795	93.43339587
14.23125	93.43339587
14.283	93.43339587
14.33475	93.43339587
14.3865	93.43339587
14.43825	93.62101313
14.49	93.80863039
14.54175	93.80863039
14.5935	93.80863039
14.64525	93.80863039
14.697	93.80863039
14.74875	93.80863039
14.8005	93.80863039
14.85225	93.80863039
14.904	93.80863039
14.95575	93.99624765
15.0075	93.99624765
15.05925	93.99624765
15.111	93.99624765
15.16275	93.99624765
15.2145	94.18386492
15.26625	94.18386492
15.318	94.18386492
15.36975	94.18386492
15.4215	94.18386492
15.47325	94.18386492
15.525	94.18386492
15.57675	94.18386492
15.6285	94.18386492
15.68025	94.18386492
15.732	94.18386492
15.78375	94.18386492
15.8355	94.18386492
15.88725	94.37148218
15.939	94.37148218
15.99075	94.37148218
16.0425	94.37148218
16.09425	94.37148218
16.146	94.55909944
16.19775	94.55909944
16.2495	94.55909944
16.30125	94.55909944
16.353	94.55909944
16.40475	94.55909944
16.4565	94.55909944
16.50825	94.7467167
16.56	94.7467167
16.61175	94.7467167
16.6635	94.7467167
16.71525	94.7467167
16.767	94.93433396
16.81875	95.12195122
16.8705	95.30956848
16.92225	95.30956848
16.974	95.30956848
17.02575	95.30956848
17.0775	95.30956848
17.12925	95.30956848
17.181	95.30956848
17.23275	95.30956848
17.2845	95.30956848
17.33625	95.30956848
17.388	95.49718574
17.43975	95.49718574
17.4915	95.49718574
17.54325	95.49718574
17.595	95.49718574
17.64675	95.49718574
17.6985	95.49718574
17.75025	95.49718574
17.802	95.49718574
17.85375	95.49718574
17.9055	95.49718574
17.95725	95.49718574
18.009	95.49718574
18.06075	95.49718574
18.1125	95.49718574
18.16425	95.49718574
18.216	95.49718574
18.26775	95.49718574
18.3195	95.49718574
18.37125	95.49718574
18.423	95.49718574
18.47475	95.49718574
18.5265	95.49718574
18.57825	95.49718574
18.63	95.49718574
18.68175	95.49718574
18.7335	95.49718574
18.78525	95.49718574
18.837	95.49718574
18.88875	95.684803
18.9405	95.684803
18.99225	95.684803
19.044	95.684803
19.09575	95.684803
19.1475	95.684803
19.19925	95.684803
19.251	95.684803
19.30275	95.684803
19.3545	95.684803
19.40625	95.684803
19.458	95.684803
19.50975	95.684803
19.5615	95.684803
19.61325	95.684803
19.665	95.684803
19.71675	95.684803
19.7685	95.684803
19.82025	95.684803
19.872	95.684803
19.92375	95.684803
19.9755	95.684803
20.02725	95.684803
20.079	95.684803
20.13075	95.684803
20.1825	95.684803
20.23425	95.684803
20.286	95.684803
20.33775	95.87242026
20.3895	95.87242026
20.44125	95.87242026
20.493	95.87242026
20.54475	95.87242026
20.5965	96.06003752
20.64825	96.06003752
20.7	96.06003752
20.75175	96.06003752
20.8035	96.24765478
20.85525	96.24765478
20.907	96.43527205
20.95875	96.43527205
21.0105	96.43527205
21.06225	96.43527205
21.114	96.43527205
21.16575	96.43527205
21.2175	96.43527205
21.26925	96.43527205
21.321	96.43527205
21.37275	96.43527205
21.4245	96.43527205
21.47625	96.43527205
21.528	96.43527205
21.57975	96.43527205
21.6315	96.43527205
21.68325	96.43527205
21.735	96.43527205
21.78675	96.43527205
21.8385	96.43527205
21.89025	96.43527205
21.942	96.43527205
21.99375	96.43527205
22.0455	96.43527205
22.09725	96.43527205
22.149	96.43527205
22.20075	96.43527205
22.2525	96.43527205
22.30425	96.43527205
22.356	96.62288931
22.40775	96.62288931
22.4595	96.62288931
22.51125	96.62288931
22.563	96.62288931
22.61475	96.62288931
22.6665	96.81050657
22.71825	96.81050657
22.77	96.81050657
22.82175	96.81050657
22.8735	96.81050657
22.92525	96.81050657
22.977	96.81050657
23.02875	96.81050657
23.0805	96.81050657
23.13225	96.81050657
23.184	96.81050657
23.23575	96.81050657
23.2875	96.99812383
23.33925	96.99812383
23.391	96.99812383
23.44275	96.99812383
23.4945	96.99812383
23.54625	96.99812383
23.598	96.99812383
23.64975	97.18574109
23.7015	97.18574109
23.75325	97.18574109
23.805	97.18574109
23.85675	97.18574109
23.9085	97.18574109
23.96025	97.18574109
24.012	97.18574109
24.06375	97.18574109
24.1155	97.18574109
24.16725	97.37335835
24.219	97.37335835
24.27075	97.37335835
24.3225	97.56097561
24.37425	97.56097561
24.426	97.56097561
24.47775	97.56097561
24.5295	97.56097561
24.58125	97.56097561
24.633	97.56097561
24.68475	97.56097561
24.7365	97.56097561
24.78825	97.56097561
24.84	97.56097561
24.89175	97.56097561
24.9435	97.56097561
24.99525	97.56097561
25.047	97.56097561
25.09875	97.56097561
25.1505	97.56097561
25.20225	97.56097561
25.254	97.56097561
25.30575	97.74859287
25.3575	97.74859287
25.40925	97.74859287
25.461	97.74859287
25.51275	97.74859287
25.5645	97.74859287
25.61625	97.74859287
25.668	97.74859287
25.71975	97.74859287
25.7715	97.74859287
25.82325	97.74859287
25.875	98.12382739
25.92675	98.12382739
25.9785	98.12382739
26.03025	98.12382739
26.082	98.12382739
26.13375	98.12382739
26.1855	98.12382739
26.23725	98.12382739
26.289	98.12382739
26.34075	98.12382739
26.3925	98.12382739
26.44425	98.12382739
26.496	98.12382739
26.54775	98.12382739
26.5995	98.12382739
26.65125	98.12382739
26.703	98.12382739
26.75475	98.12382739
26.8065	98.12382739
26.85825	98.12382739
26.91	98.12382739
26.96175	98.12382739
27.0135	98.12382739
27.06525	98.12382739
27.117	98.12382739
27.16875	98.12382739
27.2205	98.12382739
27.27225	98.12382739
27.324	98.12382739
27.37575	98.12382739
27.4275	98.12382739
27.47925	98.12382739
27.531	98.12382739
27.58275	98.12382739
27.6345	98.12382739
27.68625	98.12382739
27.738	98.12382739
27.78975	98.12382739
27.8415	98.12382739
27.89325	98.12382739
27.945	98.12382739
27.99675	98.12382739
28.0485	98.12382739
28.10025	98.12382739
28.152	98.12382739
28.20375	98.12382739
28.2555	98.12382739
28.30725	98.12382739
28.359	98.12382739
28.41075	98.12382739
28.4625	98.12382739
28.51425	98.12382739
28.566	98.12382739
28.61775	98.12382739
28.6695	98.12382739
28.72125	98.12382739
28.773	98.12382739
28.82475	98.12382739
28.8765	98.12382739
28.92825	98.12382739
28.98	98.12382739
29.03175	98.12382739
29.0835	98.31144465
29.13525	98.31144465
29.187	98.31144465
29.23875	98.31144465
29.2905	98.31144465
29.34225	98.31144465
29.394	98.31144465
29.44575	98.31144465
29.4975	98.31144465
29.54925	98.31144465
29.601	98.31144465
29.65275	98.31144465
29.7045	98.31144465
29.75625	98.31144465
29.808	98.31144465
29.85975	98.31144465
29.9115	98.31144465
29.96325	98.31144465
30.015	98.31144465
30.06675	98.31144465
30.1185	98.31144465
30.17025	98.31144465
30.222	98.31144465
30.27375	98.31144465
30.3255	98.31144465
30.37725	98.31144465
30.429	98.31144465
30.48075	98.31144465
30.5325	98.31144465
30.58425	98.31144465
30.636	98.31144465
30.68775	98.31144465
30.7395	98.31144465
30.79125	98.31144465
30.843	98.31144465
30.89475	98.31144465
30.9465	98.31144465
30.99825	98.31144465
31.05	98.31144465
31.10175	98.31144465
31.1535	98.31144465
31.20525	98.31144465
31.257	98.31144465
31.30875	98.31144465
31.3605	98.31144465
31.41225	98.31144465
31.464	98.31144465
31.51575	98.31144465
31.5675	98.31144465
31.61925	98.31144465
31.671	98.31144465
31.72275	98.31144465
31.7745	98.31144465
31.82625	98.31144465
31.878	98.31144465
31.92975	98.31144465
31.9815	98.31144465
32.03325	98.31144465
32.085	98.31144465
32.13675	98.31144465
32.1885	98.31144465
32.24025	98.31144465
32.292	98.31144465
32.34375	98.31144465
32.3955	98.31144465
32.44725	98.31144465
32.499	98.31144465
32.55075	98.31144465
32.6025	98.31144465
32.65425	98.31144465
32.706	98.31144465
32.75775	98.31144465
32.8095	98.31144465
32.86125	98.31144465
32.913	98.31144465
32.96475	98.31144465
33.0165	98.31144465
33.06825	98.31144465
33.12	98.31144465
33.17175	98.31144465
33.2235	98.31144465
33.27525	98.31144465
33.327	98.31144465
33.37875	98.31144465
33.4305	98.31144465
33.48225	98.49906191
33.534	98.49906191
33.58575	98.49906191
33.6375	98.49906191
33.68925	98.49906191
33.741	98.68667917
33.79275	98.68667917
33.8445	98.68667917
33.89625	98.68667917
33.948	98.68667917
33.99975	98.68667917
34.0515	98.68667917
34.10325	98.68667917
34.155	98.68667917
34.20675	98.68667917
34.2585	98.68667917
34.31025	98.68667917
34.362	98.68667917
34.41375	98.68667917
34.4655	98.68667917
34.51725	98.87429644
34.569	98.87429644
34.62075	98.87429644
34.6725	98.87429644
34.72425	98.87429644
34.776	98.87429644
34.82775	98.87429644
34.8795	99.0619137
34.93125	99.0619137
34.983	99.0619137
35.03475	99.0619137
35.0865	99.0619137
35.13825	99.0619137
35.19	99.0619137
35.24175	99.0619137
35.2935	99.0619137
35.34525	99.0619137
35.397	99.0619137
35.44875	99.0619137
35.5005	99.0619137
35.55225	99.0619137
35.604	99.0619137
35.65575	99.0619137
35.7075	99.0619137
35.75925	99.0619137
35.811	99.0619137
35.86275	99.0619137
35.9145	99.0619137
35.96625	99.0619137
36.018	99.0619137
36.06975	99.0619137
36.1215	99.0619137
36.17325	99.0619137
36.225	99.0619137
36.27675	99.0619137
36.3285	99.0619137
36.38025	99.0619137
36.432	99.0619137
36.48375	99.0619137
36.5355	99.0619137
36.58725	99.0619137
36.639	99.0619137
36.69075	99.0619137
36.7425	99.0619137
36.79425	99.0619137
36.846	99.0619137
36.89775	99.0619137
36.9495	99.0619137
37.00125	99.0619137
37.053	99.0619137
37.10475	99.0619137
37.1565	99.0619137
37.20825	99.0619137
37.26	99.0619137
37.31175	99.0619137
37.3635	99.0619137
37.41525	99.0619137
37.467	99.0619137
37.51875	99.0619137
37.5705	99.0619137
37.62225	99.0619137
37.674	99.0619137
37.72575	99.0619137
37.7775	99.0619137
37.82925	99.0619137
37.881	99.0619137
37.93275	99.0619137
37.9845	99.0619137
38.03625	99.0619137
38.088	99.0619137
38.13975	99.0619137
38.1915	99.0619137
38.24325	99.0619137
38.295	99.0619137
38.34675	99.0619137
38.3985	99.0619137
38.45025	99.0619137
38.502	99.0619137
38.55375	99.0619137
38.6055	99.0619137
38.65725	99.0619137
38.709	99.0619137
38.76075	99.0619137
38.8125	99.0619137
38.86425	99.0619137
38.916	99.0619137
38.96775	99.0619137
39.0195	99.0619137
39.07125	99.0619137
39.123	99.0619137
39.17475	99.0619137
39.2265	99.0619137
39.27825	99.0619137
39.33	99.0619137
39.38175	99.0619137
39.4335	99.0619137
39.48525	99.0619137
39.537	99.0619137
39.58875	99.0619137
39.6405	99.0619137
39.69225	99.0619137
39.744	99.0619137
39.79575	99.0619137
39.8475	99.0619137
39.89925	99.0619137
39.951	99.0619137
40.00275	99.0619137
40.0545	99.0619137
40.10625	99.0619137
40.158	99.0619137
40.20975	99.0619137
40.2615	99.0619137
40.31325	99.0619137
40.365	99.0619137
40.41675	99.0619137
40.4685	99.0619137
40.52025	99.0619137
40.572	99.0619137
40.62375	99.0619137
40.6755	99.0619137
40.72725	99.0619137
40.779	99.0619137
40.83075	99.0619137
40.8825	99.0619137
40.93425	99.0619137
40.986	99.0619137
41.03775	99.0619137
41.0895	99.0619137
41.14125	99.0619137
41.193	99.0619137
41.24475	99.0619137
41.2965	99.0619137
41.34825	99.0619137
41.4	99.0619137
41.45175	99.0619137
41.5035	99.0619137
41.55525	99.0619137
41.607	99.0619137
41.65875	99.0619137
41.7105	99.0619137
41.76225	99.0619137
41.814	99.0619137
41.86575	99.0619137
41.9175	99.0619137
41.96925	99.0619137
42.021	99.0619137
42.07275	99.0619137
42.1245	99.0619137
42.17625	99.0619137
42.228	99.0619137
42.27975	99.0619137
42.3315	99.0619137
42.38325	99.0619137
42.435	99.0619137
42.48675	99.0619137
42.5385	99.0619137
42.59025	99.0619137
42.642	99.0619137
42.69375	99.0619137
42.7455	99.0619137
42.79725	99.0619137
42.849	99.0619137
42.90075	99.0619137
42.9525	99.0619137
43.00425	99.0619137
43.056	99.0619137
43.10775	99.0619137
43.1595	99.0619137
43.21125	99.0619137
43.263	99.0619137
43.31475	99.0619137
43.3665	99.0619137
43.41825	99.0619137
43.47	99.24953096
43.52175	99.24953096
43.5735	99.24953096
43.62525	99.24953096
43.677	99.24953096
43.72875	99.24953096
43.7805	99.24953096
43.83225	99.24953096
43.884	99.24953096
43.93575	99.24953096
43.9875	99.24953096
44.03925	99.24953096
44.091	99.24953096
44.14275	99.24953096
44.1945	99.24953096
44.24625	99.24953096
44.298	99.24953096
44.34975	99.24953096
44.4015	99.24953096
44.45325	99.24953096
44.505	99.24953096
44.55675	99.24953096
44.6085	99.24953096
44.66025	99.24953096
44.712	99.24953096
44.76375	99.24953096
44.8155	99.24953096
44.86725	99.24953096
44.919	99.24953096
44.97075	99.24953096
45.0225	99.24953096
45.07425	99.24953096
45.126	99.24953096
45.17775	99.24953096
45.2295	99.24953096
45.28125	99.24953096
45.333	99.24953096
45.38475	99.24953096
45.4365	99.24953096
45.48825	99.24953096
45.54	99.24953096
45.59175	99.24953096
45.6435	99.24953096
45.69525	99.24953096
45.747	99.24953096
45.79875	99.24953096
45.8505	99.24953096
45.90225	99.24953096
45.954	99.24953096
46.00575	99.24953096
46.0575	99.24953096
46.10925	99.24953096
46.161	99.24953096
46.21275	99.24953096
46.2645	99.24953096
46.31625	99.24953096
46.368	99.24953096
46.41975	99.24953096
46.4715	99.24953096
46.52325	99.24953096
46.575	99.24953096
46.62675	99.24953096
46.6785	99.24953096
46.73025	99.24953096
46.782	99.24953096
46.83375	99.24953096
46.8855	99.24953096
46.93725	99.24953096
46.989	99.24953096
47.04075	99.24953096
47.0925	99.24953096
47.14425	99.24953096
47.196	99.24953096
47.24775	99.24953096
47.2995	99.24953096
47.35125	99.24953096
47.403	99.24953096
47.45475	99.24953096
47.5065	99.24953096
47.55825	99.24953096
47.61	99.24953096
47.66175	99.24953096
47.7135	99.24953096
47.76525	99.24953096
47.817	99.24953096
47.86875	99.24953096
47.9205	99.24953096
47.97225	99.24953096
48.024	99.24953096
48.07575	99.24953096
48.1275	99.24953096
48.17925	99.24953096
48.231	99.24953096
48.28275	99.24953096
48.3345	99.24953096
48.38625	99.24953096
48.438	99.24953096
48.48975	99.24953096
48.5415	99.24953096
48.59325	99.24953096
48.645	99.24953096
48.69675	99.24953096
48.7485	99.24953096
48.80025	99.24953096
48.852	99.24953096
48.90375	99.24953096
48.9555	99.24953096
49.00725	99.24953096
49.059	99.24953096
49.11075	99.24953096
49.1625	99.24953096
49.21425	99.24953096
49.266	99.24953096
49.31775	99.43714822
49.3695	99.43714822
49.42125	99.43714822
49.473	99.43714822
49.52475	99.43714822
49.5765	99.43714822
49.62825	99.43714822
49.68	99.43714822
49.73175	99.43714822
49.7835	99.43714822
49.83525	99.43714822
49.887	99.43714822
49.93875	99.43714822
49.9905	99.43714822
50.04225	99.43714822
50.094	99.43714822
50.14575	99.43714822
50.1975	99.43714822
50.24925	99.43714822
50.301	99.43714822
50.35275	99.43714822
50.4045	99.43714822
50.45625	99.43714822
50.508	99.43714822
50.55975	99.43714822
50.6115	99.43714822
50.66325	99.43714822
50.715	99.43714822
50.76675	99.43714822
50.8185	99.43714822
50.87025	99.43714822
50.922	99.43714822
50.97375	99.43714822
51.0255	99.43714822
51.07725	99.43714822
51.129	99.43714822
51.18075	99.43714822
51.2325	99.43714822
51.28425	99.43714822
51.336	99.43714822
51.38775	99.43714822
51.4395	99.43714822
51.49125	99.43714822
51.543	99.43714822
51.59475	99.43714822
51.6465	99.43714822
51.69825	99.43714822
51.75	99.43714822
51.80175	99.43714822
51.8535	99.43714822
51.90525	99.43714822
51.957	99.43714822
52.00875	99.43714822
52.0605	99.43714822
52.11225	99.43714822
52.164	99.43714822
52.21575	99.43714822
52.2675	99.43714822
52.31925	99.43714822
52.371	99.43714822
52.42275	99.43714822
52.4745	99.43714822
52.52625	99.43714822
52.578	99.43714822
52.62975	99.43714822
52.6815	99.43714822
52.73325	99.43714822
52.785	99.43714822
52.83675	99.43714822
52.8885	99.62476548
52.94025	99.62476548
52.992	99.62476548
53.04375	99.62476548
53.0955	99.62476548
53.14725	99.62476548
53.199	99.62476548
53.25075	99.62476548
53.3025	99.62476548
53.35425	99.62476548
53.406	99.62476548
53.45775	99.62476548
53.5095	99.62476548
53.56125	99.62476548
53.613	99.62476548
53.66475	99.62476548
53.7165	99.62476548
53.76825	99.62476548
53.82	99.62476548
53.87175	99.62476548
53.9235	99.62476548
53.97525	99.62476548
54.027	99.62476548
54.07875	99.62476548
54.1305	99.62476548
54.18225	99.62476548
54.234	99.62476548
54.28575	99.62476548
54.3375	99.62476548
54.38925	99.62476548
54.441	99.62476548
54.49275	99.62476548
54.5445	99.62476548
54.59625	99.62476548
54.648	99.81238274
54.69975	99.81238274
54.7515	99.81238274
54.80325	99.81238274
54.855	99.81238274
54.90675	99.81238274
54.9585	99.81238274
55.01025	99.81238274
55.062	99.81238274
55.11375	99.81238274
55.1655	99.81238274
55.21725	99.81238274
55.269	99.81238274
55.32075	99.81238274
55.3725	99.81238274
55.42425	99.81238274
55.476	99.81238274
55.52775	99.81238274
55.5795	99.81238274
55.63125	99.81238274
55.683	99.81238274
55.73475	99.81238274
55.7865	99.81238274
55.83825	99.81238274
55.89	99.81238274
55.94175	99.81238274
55.9935	99.81238274
56.04525	99.81238274
56.097	99.81238274
56.14875	99.81238274
56.2005	99.81238274
56.25225	99.81238274
56.304	99.81238274
56.35575	99.81238274
56.4075	99.81238274
56.45925	99.81238274
56.511	99.81238274
56.56275	99.81238274
56.6145	99.81238274
56.66625	99.81238274
56.718	99.81238274
56.76975	99.81238274
56.8215	99.81238274
56.87325	99.81238274
56.925	99.81238274
56.97675	99.81238274
57.0285	99.81238274
57.08025	99.81238274
57.132	99.81238274
57.18375	99.81238274
57.2355	99.81238274
57.28725	99.81238274
57.339	99.81238274
57.39075	99.81238274
57.4425	99.81238274
57.49425	99.81238274
57.546	99.81238274
57.59775	99.81238274
57.6495	99.81238274
57.70125	99.81238274
57.753	99.81238274
57.80475	99.81238274
57.8565	99.81238274
57.90825	99.81238274
57.96	99.81238274
58.01175	99.81238274
58.0635	99.81238274
58.11525	99.81238274
58.167	99.81238274
58.21875	99.81238274
58.2705	99.81238274
58.32225	99.81238274
58.374	99.81238274
58.42575	99.81238274
58.4775	99.81238274
58.52925	99.81238274
58.581	99.81238274
58.63275	99.81238274
58.6845	99.81238274
58.73625	99.81238274
58.788	99.81238274
58.83975	99.81238274
58.8915	99.81238274
58.94325	99.81238274
58.995	99.81238274
59.04675	99.81238274
59.0985	99.81238274
59.15025	99.81238274
59.202	99.81238274
59.25375	99.81238274
59.3055	99.81238274
59.35725	99.81238274
59.409	99.81238274
59.46075	99.81238274
59.5125	99.81238274
59.56425	99.81238274
59.616	99.81238274
59.66775	99.81238274
59.7195	99.81238274
59.77125	99.81238274
59.823	99.81238274
59.87475	99.81238274
59.9265	99.81238274
59.97825	99.81238274
60.03	99.81238274
60.08175	99.81238274
60.1335	99.81238274
60.18525	99.81238274
60.237	99.81238274
60.28875	99.81238274
60.3405	99.81238274
60.39225	99.81238274
60.444	99.81238274
60.49575	99.81238274
60.5475	99.81238274
60.59925	99.81238274
60.651	99.81238274
60.70275	99.81238274
60.7545	99.81238274
60.80625	99.81238274
60.858	99.81238274
60.90975	99.81238274
60.9615	99.81238274
61.01325	99.81238274
61.065	99.81238274
61.11675	99.81238274
61.1685	99.81238274
61.22025	99.81238274
61.272	99.81238274
61.32375	99.81238274
61.3755	99.81238274
61.42725	99.81238274
61.479	99.81238274
61.53075	99.81238274
61.5825	99.81238274
61.63425	99.81238274
61.686	99.81238274
61.73775	99.81238274
61.7895	99.81238274
61.84125	99.81238274
61.893	99.81238274
61.94475	99.81238274
61.9965	99.81238274
62.04825	99.81238274
62.1	99.81238274
62.15175	99.81238274
62.2035	99.81238274
62.25525	99.81238274
62.307	99.81238274
62.35875	99.81238274
62.4105	99.81238274
62.46225	99.81238274
62.514	99.81238274
62.56575	99.81238274
62.6175	99.81238274
62.66925	99.81238274
62.721	99.81238274
62.77275	99.81238274
62.8245	99.81238274
62.87625	99.81238274
62.928	99.81238274
62.97975	99.81238274
63.0315	99.81238274
63.08325	99.81238274
63.135	99.81238274
63.18675	99.81238274
63.2385	99.81238274
63.29025	99.81238274
63.342	99.81238274
63.39375	99.81238274
63.4455	99.81238274
63.49725	99.81238274
63.549	99.81238274
63.60075	99.81238274
63.6525	99.81238274
63.70425	99.81238274
63.756	99.81238274
63.80775	99.81238274
63.8595	99.81238274
63.91125	99.81238274
63.963	99.81238274
64.01475	99.81238274
64.0665	99.81238274
64.11825	99.81238274
64.17	100
